# Supplementary material for: Cellular senescence promotes cancer metastasis by enhancing soluble E-cadherin production
Source: iScience. 2021 Aug 24;24(9):103022. doi: 10.1016/j.isci.2021.103022 (PMC8426284; doi:10.1016/j.isci.2021.103022)
Supplement: Table S1. List of genes that were up- or downregulated (>2-fold) by seCad, related to Figure 6 [file mmc2.xlsx]

## Sheet: Sheet1
	Table S1, Related to Figure 6. List of genes that were up- or downregulated (>2-fold) by seCad.
	GeneSymbol	Exp. 1 Control ScaleSig (Base-2 Logarithm)	Exp. 1 +seCad ScaleSig (Base-2 Logarithm)	Exp. 2 Control ScaleSig (Base-2 Logarithm)	Exp. 2 +seCad ScaleSig (Base-2 Logarithm)	Average Control ScaleSig (Base-2 Logarithm)	Average +seCad ScaleSig (Base-2 Logarithm)	Log2Ratio	Log2Ratio Heatmap	Corrected P-value high expression associated with poor prognosis (P < 0.1)	Cox P-value high expression associated with poor prognosis (P < 0.1)	Corrected P-value low expression associated with poor prognosis (P < 0.1)	Cox P-value low expression associated with poor prognosis (P < 0.1)
	Slc7a6os	3.63192	5.58754	3.10407	7.40422	4.10785	5.36528	3.12788
	Krtap9-3	1.06919	3.33727	0.869197	3.82225	1.75855	2.67624	2.61057
	C8a	1.51906	3.80535	2.13248	4.90864	2.48563	3.61549	2.53123
	Mpdz	1.89071	6.71931	3.93366	4.15115	4.18123	4.93471	2.52304		0.000188	0.01587
	Ttyh1	1.31437	5.30322	4.02146	4.96058	3.54635	4.76175	2.46398		0.016979	0.016575
	Slc25a2	3.024	5.84836	2.24046	4.14872	3.70427	4.07918	2.36631
	Nkain4	2.03755	4.97878	2.25642	3.59439	3.09091	3.60986	2.1396
	Fam117a	5.50454	3.72031	1.64334	7.03044	3.62273	4.13137	1.80143
	Dpp10	3.76543	6.48642	3.68699	4.47353	4.64628	4.88231	1.75377
	Irf6	3.89104	3.42482	2.04354	5.93904	3.1198	3.80246	1.71464
	Muc5ac	4.88573	6.7111	4.24639	5.39769	5.28107	5.45173	1.48833
	Nup160	4.02054	4.49258	4.621	7.10595	4.37804	5.40651	1.47849		0.021479	0.009636
	Lifr	2.14603	3.24696	2.11752	3.78454	2.5035	3.04967	1.38398
	Arfgap1	3.58204	3.76849	2.92178	5.49692	3.4241	4.0624	1.3808		0.000172	0.035625
	Dedd2	4.38993	4.60175	3.78076	6.24425	4.25748	4.87559	1.33766
	Tll1	4.14726	4.15364	4.39377	7.06143	4.23155	5.20295	1.33703
	Zc3h12a	4.68145	7.30764	4.79761	4.83352	5.59557	5.64626	1.33104
	Fanca	3.48673	4.97474	3.36315	4.51576	3.94154	4.28455	1.3203		4.6e-05	0.000325
	Scarf1	4.37405	6.10476	2.95364	3.81009	4.47748	4.2895	1.29358
	Traf5	3.64253	3.8287	3.44506	5.80951	3.63877	4.36109	1.27531
	Alppl2	2.35484	3.48109	2.97011	4.33031	2.93535	3.59384	1.24323
	Entpd6	4.63939	5.02706	5.62062	7.68953	5.09569	6.1124	1.22829				0.004168	0.012
	Ccpg1	4.34915	4.2009	3.82434	6.37979	4.12479	4.80167	1.2036
	Col27a1	3.25365	3.4252	2.46122	4.62818	3.04669	3.50486	1.16925
	Lama4	3.51773	3.33134	3.70094	6.17505	3.51667	4.40244	1.14386		0.006899	0.02317
	Rft1	2.82933	4.07962	2.96941	4.00407	3.29279	3.68437	1.14248
	Herc4	1.74967	3.32216	3.1447	3.85619	2.73884	3.44102	1.14199
	Serpinf2	3.88452	4.26676	3.49229	5.37038	3.88119	4.37648	1.13017		0.006618	0.0517
	Pms2	2.9116	3.9563	2.84397	4.05508	3.23729	3.61845	1.1279		3.1e-05	6.7e-05
	Nisch	2.31427	3.31338	3.04081	4.25667	2.88949	3.53695	1.10748		0.084	0.064
	Klhdc7a	3.55139	7.20438	3.9673	2.51616	4.90769	4.56262	1.10093		0.1	0.05
	Trpc1	3.54516	4.17664	3.21818	4.76928	3.64666	4.0547	1.09129
	Serpine2	3.19119	4.17221	3.30145	4.50168	3.55495	3.99178	1.09062
	Ulbp1	3.89795	4.77367	3.7027	4.97901	4.12477	4.48512	1.07602
	Flrt1	3.00909	4.06204	3.18197	4.26598	3.4177	3.83666	1.06848		0.01484	0.05
	Atg4c	4.31944	4.53685	4.79655	6.6971	4.55095	5.3435	1.05898
	Tigd3	2.16258	3.88006	4.19895	4.54804	3.41386	4.20901	1.03328
	Prdx6	4.25911	4.9653	4.53467	5.84344	4.58636	5.11447	1.00748		0.001837	0.005968
	Milr1	3.44062	3.70781	3.51069	5.25341	3.55304	4.1573	1.00496
	Baalc	4.1463	4.2438	3.53754	1.43921	3.97588	3.07352	-1.00042
	Chgb	4.08464	2.66707	4.12577	3.53622	3.62583	3.44302	-1.00356		0.09	0.047
	Irf6	5.81546	5.06729	6.7884	5.50699	5.89038	5.78756	-1.01479
	Hinfp	3.44733	3.45871	5.65575	3.60677	4.18726	4.24041	-1.0188
	Nupl2	5.04942	3.07798	3.73669	3.63929	3.9547	3.48465	-1.03442		0.0396	0.028
	Csnk2a1	5.34684	4.58669	6.64902	5.30001	5.52752	5.51191	-1.05458		0.039	0.0089
	Slc10a7	5.51743	3.61698	3.62243	3.40432	4.25228	3.54791	-1.05928		0.0686	0.0422
	Otub2	4.70302	4.24328	5.22598	3.53685	4.72409	4.33537	-1.07444
	Wdr62	4.15838	3.35846	4.1836	2.78769	3.90015	3.44325	-1.09791
	Zfp112	3.98453	3.24648	4.53166	3.05173	3.92089	3.60996	-1.10899
	Il2rb	3.47876	1.70934	3.431	2.95416	2.87303	2.69817	-1.12313				0.073	0.089
	Fam110b	3.87868	3.47173	3.30884	1.4668	3.55308	2.74912	-1.12449
	Ubr4	6.64309	4.64775	4.44158	4.14796	5.24414	4.41243	-1.14448
	Lrriq3	4.57389	2.86975	4.03003	3.40096	3.82456	3.43358	-1.1666
	Hnf4g	5.16388	4.03479	5.05307	3.79163	4.75058	4.29316	-1.19526
	Rfx1	6.43202	3.88638	3.83369	3.97065	4.71736	3.89691	-1.20434
	Ccdc74a	4.46667	2.49594	3.48653	3.02201	3.48305	3.00149	-1.21763
	Aggf1	6.68449	4.63359	4.9357	4.4509	5.41793	4.6734	-1.26785
	Fap	4.84747	4.562	5.26491	2.96741	4.89146	4.26478	-1.29149
	Dner	7.5276	4.81522	7.01988	6.83215	6.45423	6.22242	-1.45006
	Lhx1	7.22144	3.79976	4.21848	4.58629	5.07989	4.20151	-1.52693
	Lca5	5.72597	3.16022	3.55869	3.06474	4.1483	3.26122	-1.52985
	Myo1e	5.06042	2.97821	3.81548	2.79484	3.95137	3.19618	-1.55143
	Fthl17a	4.33128	2.34296	4.3457	3.09802	3.67332	3.26223	-1.618
	Art3	5.11389	1.62824	3.60344	3.72633	3.44853	2.986	-1.68138
	Rnf38	6.13303	3.31851	4.19858	3.6167	4.55004	3.71126	-1.6982
	Mical2	6.36113	3.7606	3.62667	2.7853	4.5828	3.39086	-1.72095
	Nup214	6.3465	3.79825	4.49282	3.59727	4.87919	3.96278	-1.7219
	Alpl	4.17302	2.47223	3.34168	1.24101	3.32898	2.35164	-1.90074
	Twist1	4.42888	2.52473	3.69886	1.41832	3.55082	2.5473	-2.09235
	Hcrtr1	3.41995	1.12719	4.19223	1.97646	2.91313	2.43196	-2.25426
	Egr1	5.40097	2.98299	4.22037	1.89528	4.20144	3.03288	-2.37153
	Mme	4.45198	1.57307	5.61407	3.50876	3.8797	3.5653	-2.49211
	Slc23a2	5.94278	1.81436	3.67818	2.8079	3.81177	2.76681	-2.49935
	Zbtb46	5.30758	2.92498	5.56671	2.77829	4.59976	3.75666	-2.58551				0.000587	0.002017
	Harbi1	4.89335	1.74947	3.4008	1.31224	3.34787	2.15417	-2.61623
	Sult2b1	4.14262	1.91925	4.45751	1.38207	3.50646	2.58628	-2.64941
	Ikzf1	5.31642	3.91199	5.58903	1.26852	4.93915	3.58985	-2.86247				0.026766	0.016976
	Gemin5	10.7021	3.88826	10.8936	10.5985	8.49465	8.4601	-3.55449
	Gjd4	4.95183	0.903883	4.51298	1.24078	3.45623	2.21921	-3.66008
	Trim2	4.13329	0.927424	6.00494	1.26756	3.68855	2.73331	-3.97162
	Slamf9	5.51548	1.10146	4.9733	1.24294	3.86341	2.43923	-4.07219
