# Supplementary material for: Cellular senescence promotes cancer metastasis by enhancing soluble E-cadherin production
Source: iScience. 2021 Aug 24;24(9):103022. doi: 10.1016/j.isci.2021.103022 (PMC8426284; doi:10.1016/j.isci.2021.103022)
Supplement: Table S2. List of genes associated with poor prognosis in patients with melanoma, related to Figure 6 [file mmc3.xlsx]

## Sheet: Sheet1
Table S2, Related to Figure 6. List of genes associated with poor prognosis in patients with melanoma.
ID_NAME	ID_DESCRIPTION	CUTPOINT	MINIMUM P-VALUE	CORRECTED P-VALUE	ln(HR-high / HR-low)	COX P-VALUE	ln(HR)	HR [95% CI-low CI-upp]
GSTT2	glutathione S-transferase theta 2	0.868421	4.29656e-14	5.48011e-12	20.4235	0.0204631	0.549234	1.73 [1.09 - 2.76]
FAM83D	family with sequence similarity 83, member D	0.894737	7.70495e-14	9.60839e-12	19.9832	0.000268785	2.32472	10.22 [2.93 - 35.70]
NOP56	NOP56 ribonucleoprotein homolog (yeast)	0.368421	1.47871e-06	7.80105e-05	17.02	0.000205108	2.72236	15.22 [3.62 - 64.04]
MAFG	v-maf musculoaponeurotic fibrosarcoma oncogene homolog G (avian)	0.263158	9.6417e-05	0.00339149	16.5474	0.00052944	1.63242	5.12 [2.03 - 12.88]
FOXK2	forkhead box K2	0.315789	8.16678e-05	0.00292928	16.2981	0.000754266	2.14211	8.52 [2.45 - 29.62]
MRPS23	mitochondrial ribosomal protein S23	0.289474	0.000148115	0.00494496	16.2636	0.0197345	1.13695	3.12 [1.20 - 8.11]
GART	phosphoribosylglycinamide formyltransferase, phosphoribosylglycinamide synthetase, phosphoribosylaminoimidazole synthetase	0.289474	0.000120631	0.00413051	16.2345	0.000120206	3.16519	23.69 [4.72 - 118.91]
ATP5G3	ATP synthase, H+ transporting, mitochondrial Fo complex, subunit C3 (subunit 9)	0.236842	0.000168004	0.0055209	16.2281	0.00143596	3.04478	21.01 [3.23 - 136.61]
NQO1	NAD(P)H dehydrogenase, quinone 1	0.289474	0.000162289	0.00535644	16.204	0.013948	0.652799	1.92 [1.14 - 3.23]
TTK	TTK protein kinase	0.263158	0.000273853	0.00844348	16.1808	0.000960056	1.46742	4.34 [1.82 - 10.37]
BUB1	budding uninhibited by benzimidazoles 1 homolog (yeast)	0.263158	0.000273853	0.00844348	16.1808	0.00079595	1.47315	4.36 [1.84 - 10.32]
EXTL3	exostoses (multiple)-like 3	0.263158	0.00017691	0.00577554	16.1795	0.00122438	1.84584	6.33 [2.07 - 19.39]
KIF23	kinesin family member 23	0.236842	0.000417397	0.0121407	16.1697	0.00124291	1.20094	3.32 [1.60 - 6.89]
JMJD6	jumonji domain containing 6	0.236842	0.000417397	0.0121407	16.1697	0.0278049	0.866211	2.38 [1.10 - 5.14]
KIF18B	kinesin family member 18B	0.236842	0.000417397	0.0121407	16.1697	0.0011592	1.15569	3.18 [1.58 - 6.38]
TIMM17A	translocase of inner mitochondrial membrane 17 homolog A (yeast)	0.236842	0.000417397	0.0121407	16.1697	0.00771984	1.7042	5.50 [1.57 - 19.26]
YIPF6	Yip1 domain family, member 6	0.236842	0.000417397	0.0121407	16.1697	0.00352091	1.36115	3.90 [1.56 - 9.73]
CACYBP	calcyclin binding protein	0.236842	0.000417397	0.0121407	16.1697	0.00945917	1.53484	4.64 [1.46 - 14.79]
TAF6	TAF6 RNA polymerase II, TATA box binding protein (TBP)-associated factor, 80kDa	0.315789	0.000112237	0.00387683	16.1363	0.00237342	2.73492	15.41 [2.64 - 89.91]
COPS8	COP9 constitutive photomorphogenic homolog subunit 8 (Arabidopsis)	0.289474	0.000197966	0.00637042	16.0977	0.00232063	1.12736	3.09 [1.49 - 6.38]
CDCA2	cell division cycle associated 2	0.289474	0.000143292	0.00480368	16.0881	0.000462672	1.58974	4.90 [2.01 - 11.94]
RNF10	ring finger protein 10	0.263158	0.000335704	0.0100671	16.0666	0.0115121	1.26891	3.56 [1.33 - 9.52]
MGRN1	mahogunin, ring finger 1	0.210526	0.000598006	0.0165059	16.0277	0.0144704	1.39877	4.05 [1.32 - 12.43]
GFM1	G elongation factor, mitochondrial 1	0.289474	0.000326861	0.00983808	16.0211	0.00594463	1.70606	5.51 [1.63 - 18.57]
IGF2BP3	insulin-like growth factor 2 mRNA binding protein 3	0.263158	0.000482552	0.0137465	16.0044	0.0143917	0.51312	1.67 [1.11 - 2.52]
QPCT	glutaminyl-peptide cyclotransferase	0.289474	0.000207161	0.00662723	16.0044	0.00161874	0.89474	2.45 [1.40 - 4.27]
PARP6	poly (ADP-ribose) polymerase family, member 6	0.236842	0.000678292	0.0183697	15.9763	0.0167521	0.945814	2.57 [1.19 - 5.59]
NOLC1	nucleolar and coiled-body phosphoprotein 1	0.236842	0.000678292	0.0183697	15.9763	0.00151972	2.69827	14.85 [2.80 - 78.74]
KLHL25	kelch-like 25 (Drosophila)	0.289474	0.000269149	0.00831777	15.9607	0.00498008	5.28227	196.82 [4.93 - 7854.90]
RPN1	ribophorin I	0.236842	0.000935196	0.0240911	15.9549	0.00744516	1.64474	5.18 [1.55 - 17.28]
ASPM	asp (abnormal spindle) homolog, microcephaly associated (Drosophila)	0.236842	0.000986333	0.0251927	15.9509	0.00535701	0.908002	2.48 [1.31 - 4.70]
DLGAP5	discs, large (Drosophila) homolog-associated protein 5	0.236842	0.000986333	0.0251927	15.9509	0.00163393	1.37486	3.95 [1.68 - 9.30]
TOP2A	topoisomerase (DNA) II alpha 170kDa	0.236842	0.000986333	0.0251927	15.9509	0.00480294	1.22339	3.40 [1.45 - 7.95]
ENO3	enolase 3 (beta, muscle)	0.236842	0.000986333	0.0251927	15.9509	0.0597251	0.802167	2.23 [0.97 - 5.14]
COX7B2	cytochrome c oxidase subunit VIIb2	0.315789	0.000366079	0.0108467	15.9429	0.00377741	2.22619	9.26 [2.05 - 41.79]
TRIM37	tripartite motif containing 37	0.210526	0.00143943	0.0345343	15.9381	0.00706892	1.65149	5.21 [1.57 - 17.34]
ATP2C1	ATPase, Ca++ transporting, type 2C, member 1	0.210526	0.00143943	0.0345343	15.9381	0.0275305	1.40936	4.09 [1.17 - 14.34]
CCDC93	coiled-coil domain containing 93	0.210526	0.00143943	0.0345343	15.9381	0.0176807	1.46429	4.32 [1.29 - 14.50]
PQLC2	PQ loop repeat containing 2	0.210526	0.00143943	0.0345343	15.9381	0.0198527	1.12969	3.09 [1.20 - 8.01]
USP32	ubiquitin specific peptidase 32	0.210526	0.00143943	0.0345343	15.9381	0.0097815	1.31497	3.72 [1.37 - 10.10]
MTX1	metaxin 1	0.210526	0.00143943	0.0345343	15.9381	0.00729629	1.85449	6.39 [1.65 - 24.76]
NEK2	NIMA (never in mitosis gene a)-related kinase 2	0.210526	0.00143943	0.0345343	15.9381	0.00426532	1.0217	2.78 [1.38 - 5.60]
PIAS2	protein inhibitor of activated STAT, 2	0.210526	0.00143943	0.0345343	15.9381	0.0369057	0.983499	2.67 [1.06 - 6.73]
SLC33A1	solute carrier family 33 (acetyl-CoA transporter), member 1	0.210526	0.00143943	0.0345343	15.9381	0.0119503	1.11051	3.04 [1.28 - 7.22]
ISCA1	iron-sulfur cluster assembly 1 homolog (S. cerevisiae)	0.210526	0.00143943	0.0345343	15.9381	0.0272868	1.0767	2.93 [1.13 - 7.63]
LRRC57	leucine rich repeat containing 57	0.210526	0.00143943	0.0345343	15.9381	0.0398259	0.861512	2.37 [1.04 - 5.38]
PRMT5	protein arginine methyltransferase 5	0.210526	0.00143943	0.0345343	15.9381	0.0140228	1.01255	2.75 [1.23 - 6.17]
MPHOSPH6	M-phase phosphoprotein 6	0.210526	0.00143943	0.0345343	15.9381	0.0371266	1.00809	2.74 [1.06 - 7.07]
CENPE	centromere protein E, 312kDa	0.210526	0.00143943	0.0345343	15.9381	0.00541283	0.946616	2.58 [1.32 - 5.02]
PTPN23	protein tyrosine phosphatase, non-receptor type 23	0.210526	0.00143943	0.0345343	15.9381	0.00358867	2.09708	8.14 [1.99 - 33.40]
POLR3D	polymerase (RNA) III (DNA directed) polypeptide D, 44kDa	0.210526	0.00120337	0.029754	15.8924	0.00708822	1.37932	3.97 [1.46 - 10.84]
LSM1	LSM1 homolog, U6 small nuclear RNA associated (S. cerevisiae)	0.210526	0.00120337	0.029754	15.8924	0.0229329	1.37627	3.96 [1.21 - 12.96]
CLDND1	claudin domain containing 1	0.210526	0.00120337	0.029754	15.8924	0.0200119	1.40486	4.07 [1.25 - 13.31]
VIPR2	vasoactive intestinal peptide receptor 2	0.210526	0.00120337	0.029754	15.8924	0.0715821	2.4826	11.97 [0.80 - 178.26]
MRPL50	mitochondrial ribosomal protein L50	0.184211	0.00178175	0.0411925	15.8831	0.0204735	0.756035	2.13 [1.12 - 4.04]
CRIPT	cysteine-rich PDZ-binding protein	0.184211	0.00178175	0.0411925	15.8831	0.0076809	1.08141	2.95 [1.33 - 6.53]
SLC25A36	solute carrier family 25, member 36	0.184211	0.00178175	0.0411925	15.8831	0.0607344	1.30649	3.69 [0.94 - 14.47]
RCN2	reticulocalbin 2, EF-hand calcium binding domain	0.184211	0.00178175	0.0411925	15.8831	0.00784769	1.15422	3.17 [1.35 - 7.43]
ZAN	zonadhesin	0.210526	0.00136964	0.0331387	15.851	0.00427389	1.69532	5.45 [1.70 - 17.43]
PDXP	pyridoxal (pyridoxine, vitamin B6) phosphatase	0.210526	0.00144677	0.0346803	15.8466	0.0242517	0.905083	2.47 [1.12 - 5.43]
ACTL6A	actin-like 6A	0.263158	0.00110105	0.0276254	15.8439	0.00385013	1.83767	6.28 [1.81 - 21.84]
PDZD8	PDZ domain containing 8	0.236842	0.00140367	0.0338209	15.8368	0.0106886	1.58973	4.90 [1.45 - 16.62]
COL11A1	collagen, type XI, alpha 1	0.210526	0.00180357	0.0416074	15.8127	0.00963153	0.397963	1.49 [1.10 - 2.01]
POMGNT1	protein O-linked mannose beta1,2-N-acetylglucosaminyltransferase	0.210526	0.00189051	0.0432496	15.8093	0.0219929	1.30995	3.71 [1.21 - 11.37]
ITGB5	integrin, beta 5	0.210526	0.00213506	0.0477846	15.8072	0.0972736	0.600456	1.82 [0.90 - 3.71]
SLC25A33	solute carrier family 25, member 33	0.210526	0.00228106	0.0504373	15.8055	0.0146295	1.02398	2.78 [1.22 - 6.33]
CHPF2	chondroitin polymerizing factor 2	0.184211	0.00250362	0.0544092	15.8036	0.00967899	1.32188	3.75 [1.38 - 10.21]
LONP1	lon peptidase 1, mitochondrial	0.184211	0.00250362	0.0544092	15.8036	0.0050325	1.76368	5.83 [1.70 - 20.01]
TOM1L1	target of myb1 (chicken)-like 1	0.210526	0.00196998	0.0447365	15.8028	0.00745518	1.03028	2.80 [1.32 - 5.96]
ZNRF3	zinc and ring finger 3	0.210526	0.00267373	0.057391	15.7827	0.0318791	0.875283	2.40 [1.08 - 5.34]
PLOD2	procollagen-lysine, 2-oxoglutarate 5-dioxygenase 2	0.210526	0.00267373	0.057391	15.7827	0.0464392	0.432935	1.54 [1.01 - 2.36]
SLC31A1	solute carrier family 31 (copper transporters), member 1	0.184211	0.00322431	0.0667562	15.7796	0.0116985	1.13205	3.10 [1.29 - 7.48]
SERINC2	serine incorporator 2	0.184211	0.00322431	0.0667562	15.7796	0.0878798	0.335298	1.40 [0.95 - 2.06]
STAM2	signal transducing adaptor molecule (SH3 domain and ITAM motif) 2	0.210526	0.00282263	0.059965	15.7774	0.0310003	0.884408	2.42 [1.08 - 5.41]
TANC2	tetratricopeptide repeat, ankyrin repeat and coiled-coil containing 2	0.210526	0.00282263	0.059965	15.7774	0.0271786	0.706918	2.03 [1.08 - 3.80]
MLLT11	myeloid/lymphoid or mixed-lineage leukemia (trithorax homolog, Drosophila); translocated to, 11	0.210526	0.00282263	0.059965	15.7774	0.00402596	0.867178	2.38 [1.32 - 4.30]
CPOX	coproporphyrinogen oxidase	0.184211	0.00336486	0.0690837	15.7774	0.00294653	1.37285	3.95 [1.60 - 9.76]
ECT2	epithelial cell transforming sequence 2 oncogene	0.184211	0.00336486	0.0690837	15.7774	0.00939576	1.31651	3.73 [1.38 - 10.07]
UGGT1	UDP-glucose glycoprotein glucosyltransferase 1	0.210526	0.00282263	0.059965	15.7774	0.00870775	1.75626	5.79 [1.56 - 21.51]
PEX13	peroxisomal biogenesis factor 13	0.210526	0.00282263	0.059965	15.7774	0.0127928	0.875497	2.40 [1.20 - 4.78]
CNOT7	CCR4-NOT transcription complex, subunit 7	0.157895	0.00461586	0.0888614	15.7742	0.0120519	1.28888	3.63 [1.33 - 9.93]
EIF4E2	eukaryotic translation initiation factor 4E family member 2	0.157895	0.00461586	0.0888614	15.7742	0.0971373	1.4386	4.21 [0.77 - 23.07]
CARM1	coactivator-associated arginine methyltransferase 1	0.157895	0.00461586	0.0888614	15.7742	0.0144628	1.51381	4.54 [1.35 - 15.29]
MRPL13	mitochondrial ribosomal protein L13	0.157895	0.00461586	0.0888614	15.7742	0.0157686	1.06492	2.90 [1.22 - 6.89]
RSRC1	arginine/serine-rich coiled-coil 1	0.157895	0.00461586	0.0888614	15.7742	0.0568923	1.01164	2.75 [0.97 - 7.79]
GUF1	GUF1 GTPase homolog (S. cerevisiae)	0.157895	0.00461586	0.0888614	15.7742	0.0399985	0.942905	2.57 [1.04 - 6.31]
CREB3L4	cAMP responsive element binding protein 3-like 4	0.157895	0.00461586	0.0888614	15.7742	0.0839057	0.690415	1.99 [0.91 - 4.36]
MZT1	mitotic spindle organizing protein 1	0.157895	0.00461586	0.0888614	15.7742	0.0193276	1.07377	2.93 [1.19 - 7.20]
PPIP5K1	diphosphoinositol pentakisphosphate kinase 1	0.157895	0.00461586	0.0888614	15.7742	0.0452755	0.68773	1.99 [1.01 - 3.90]
RNF126	ring finger protein 126	0.157895	0.00461586	0.0888614	15.7742	0.0411062	1.30621	3.69 [1.05 - 12.93]
PFN2	profilin 2	0.210526	0.00295852	0.0622867	15.7735	0.0158283	1.38818	4.01 [1.30 - 12.38]
RHPN2	rhophilin, Rho GTPase binding protein 2	0.210526	0.00295852	0.0622867	15.7735	0.00709725	0.884297	2.42 [1.27 - 4.61]
KDM5C	lysine (K)-specific demethylase 5C	0.184211	0.00310931	0.0648337	15.7662	0.0135602	1.89431	6.65 [1.48 - 29.91]
LGALS7	lectin, galactoside-binding, soluble, 7	0.210526	0.00241591	0.0528537	15.7632	0.0471882	0.170186	1.19 [1.00 - 1.40]
KIF11	kinesin family member 11	0.184211	0.00417238	0.0820275	15.76	0.0119342	0.931956	2.54 [1.23 - 5.25]
DCUN1D1	DCN1, defective in cullin neddylation 1, domain containing 1 (S. cerevisiae)	0.184211	0.00417238	0.0820275	15.76	0.0561949	1.0943	2.99 [0.97 - 9.18]
ORC4	origin recognition complex, subunit 4	0.184211	0.00417238	0.0820275	15.76	0.0948035	1.0443	2.84 [0.83 - 9.67]
MTMR9	myotubularin related protein 9	0.184211	0.00417238	0.0820275	15.76	0.0205073	1.70476	5.50 [1.30 - 23.26]
ANKRD52	ankyrin repeat domain 52	0.184211	0.00417238	0.0820275	15.76	0.0264418	0.925326	2.52 [1.11 - 5.71]
HTATIP2	HIV-1 Tat interactive protein 2, 30kDa	0.184211	0.00417238	0.0820275	15.76	0.00330836	1.40483	4.07 [1.60 - 10.40]
PFKFB4	6-phosphofructo-2-kinase/fructose-2,6-biphosphatase 4	0.184211	0.00417238	0.0820275	15.76	0.00351183	1.09383	2.99 [1.43 - 6.22]
TMEM41A	transmembrane protein 41A	0.184211	0.00417238	0.0820275	15.76	0.0203082	0.906144	2.47 [1.15 - 5.32]
BCAP29	B-cell receptor-associated protein 29	0.184211	0.00417238	0.0820275	15.76	0.0546693	0.630582	1.88 [0.99 - 3.57]
LYPLA1	lysophospholipase I	0.184211	0.00417238	0.0820275	15.76	0.0694544	1.03602	2.82 [0.92 - 8.62]
MYBL1	v-myb myeloblastosis viral oncogene homolog (avian)-like 1	0.184211	0.00417238	0.0820275	15.76	0.0326922	0.797171	2.22 [1.07 - 4.61]
CDC27	cell division cycle 27 homolog (S. cerevisiae)	0.184211	0.00417238	0.0820275	15.76	0.0539029	1.19234	3.29 [0.98 - 11.08]
NPHP1	nephronophthisis 1 (juvenile)	0.184211	0.00417238	0.0820275	15.76	0.0190721	0.979189	2.66 [1.17 - 6.04]
DIRC2	disrupted in renal carcinoma 2	0.184211	0.00417238	0.0820275	15.76	0.0706614	0.86315	2.37 [0.93 - 6.04]
IFT43	intraflagellar transport 43 homolog (Chlamydomonas)	0.184211	0.00417238	0.0820275	15.76	0.0818762	1.03131	2.80 [0.88 - 8.96]
MASTL	microtubule associated serine/threonine kinase-like	0.184211	0.00417238	0.0820275	15.76	0.0146434	1.26231	3.53 [1.28 - 9.74]
PHTF1	putative homeodomain transcription factor 1	0.184211	0.00417238	0.0820275	15.76	0.00319144	1.37524	3.96 [1.59 - 9.87]
OSTM1	osteopetrosis associated transmembrane protein 1	0.184211	0.00317007	0.0658515	15.7549	0.0177962	0.774409	2.17 [1.14 - 4.12]
TRIM45	tripartite motif containing 45	0.236842	0.00220286	0.0490213	15.7524	0.0225058	1.48205	4.40 [1.23 - 15.72]
EHD4	EH-domain containing 4	0.184211	0.00375754	0.0754646	15.7461	0.0343159	1.11838	3.06 [1.09 - 8.62]
EPHX4	epoxide hydrolase 4	0.263158	0.00201047	0.0454892	15.7374	0.00343799	0.870695	2.39 [1.33 - 4.28]
PLAT	plasminogen activator, tissue	0.210526	0.00332203	0.0683769	15.7315	0.00939126	0.885817	2.42 [1.24 - 4.73]
LMOD1	leiomodin 1 (smooth muscle)	0.210526	0.00347944	0.0709636	15.7274	0.0184683	1.02824	2.80 [1.19 - 6.58]
PPM1J	protein phosphatase, Mg2+/Mn2+ dependent, 1J	0.184211	0.00428126	0.0837221	15.7251	0.0574682	0.772938	2.17 [0.98 - 4.81]
TTLL5	tubulin tyrosine ligase-like family, member 5	0.210526	0.00297562	0.062577	15.6851	0.0218771	0.907989	2.48 [1.14 - 5.39]
BATF	basic leucine zipper transcription factor, ATF-like	0.210526	0.00297562	0.062577	15.6851	0.0218771	0.907989	2.48 [1.14 - 5.39]
TNFAIP6	tumor necrosis factor, alpha-induced protein 6	0.210526	0.0047795	0.0913392	15.6608	0.0352741	0.447005	1.56 [1.03 - 2.37]
RRAGD	Ras-related GTP binding D	0.210526	0.00398543	0.0790914	15.6523	0.0402763	0.602442	1.83 [1.03 - 3.25]
EIF4G3	eukaryotic translation initiation factor 4 gamma, 3	0.894737	1.92609e-10	1.75225e-08	4.10529	0.0384835	1.81036	6.11 [1.10 - 33.95]
TTC26	tetratricopeptide repeat domain 26	0.552632	3.75583e-08	2.5683e-06	3.85217	3.27486e-05	2.08013	8.01 [3.00 - 21.36]
FKBP1A	FK506 binding protein 1A, 12kDa	0.447368	1.01576e-06	5.52043e-05	3.60008	0.00575665	1.46567	4.33 [1.53 - 12.26]
DKC1	dyskeratosis congenita 1, dyskerin	0.894737	2.78537e-10	2.48982e-08	3.59484	0.0232424	1.68616	5.40 [1.26 - 23.16]
HAUS7	HAUS augmin-like complex, subunit 7	0.894737	2.78537e-10	2.48982e-08	3.59484	0.0177528	1.55153	4.72 [1.31 - 17.02]
ATAD2	ATPase family, AAA domain containing 2	0.894737	2.78537e-10	2.48982e-08	3.59484	4.68552e-05	2.27575	9.74 [3.25 - 29.12]
LLPH	LLP homolog, long-term synaptic facilitation (Aplysia)	0.368421	1.75703e-05	0.000743349	3.44775	0.00877958	1.06996	2.92 [1.31 - 6.49]
SLC25A14	solute carrier family 25 (mitochondrial carrier, brain), member 14	0.368421	1.75703e-05	0.000743349	3.44775	0.00213468	0.982907	2.67 [1.43 - 5.00]
MTMR2	myotubularin related protein 2	0.578947	1.01375e-06	5.51035e-05	3.41514	0.00298824	1.76841	5.86 [1.82 - 18.84]
B4GALT3	UDP-Gal:betaGlcNAc beta 1,4- galactosyltransferase, polypeptide 3	0.342105	1.65147e-05	0.000702993	3.40649	0.000349163	1.50099	4.49 [1.97 - 10.21]
YRDC	yrdC domain containing (E. coli)	0.368421	4.79404e-05	0.00182632	3.35583	0.00103991	1.41876	4.13 [1.77 - 9.65]
GRB10	growth factor receptor-bound protein 10	0.894737	7.44164e-08	4.87161e-06	3.26452	1.7977e-05	2.05575	7.81 [3.05 - 19.99]
HMGB3	high mobility group box 3	0.894737	2.22712e-09	1.79212e-07	3.24591	0.00131166	1.94667	7.01 [2.14 - 22.97]
LAGE3	L antigen family, member 3	0.894737	2.22712e-09	1.79212e-07	3.24591	0.000438455	2.70597	14.97 [3.31 - 67.66]
AP1S3	adaptor-related protein complex 1, sigma 3 subunit	0.894737	1.94882e-07	1.19585e-05	3.21488	0.00121718	2.74971	15.64 [2.96 - 82.75]
RAD51	RAD51 homolog (S. cerevisiae)	0.342105	6.10823e-05	0.00226506	3.21458	0.000262466	2.19153	8.95 [2.76 - 29.03]
NCBP2	nuclear cap binding protein subunit 2, 20kDa	0.289474	8.32833e-05	0.00298042	3.20767	0.000648549	1.97183	7.18 [2.31 - 22.31]
MCM4	minichromosome maintenance complex component 4	0.868421	2.10352e-09	1.69781e-07	3.17159	5.17695e-05	2.57561	13.14 [3.77 - 45.73]
UBAP2L	ubiquitin associated protein 2-like	0.315789	0.000116936	0.00401916	3.16454	0.000921326	1.91326	6.78 [2.18 - 21.01]
NUDT4	nudix (nucleoside diphosphate linked moiety X)-type motif 4	0.368421	4.9702e-05	0.00188593	3.14811	0.00574708	1.14071	3.13 [1.39 - 7.03]
EIF5A2	eukaryotic translation initiation factor 5A2	0.342105	0.000109256	0.00378613	3.12242	0.000484846	1.10157	3.01 [1.62 - 5.59]
DBT	dihydrolipoamide branched chain transacylase E2	0.5	2.59868e-06	0.000130892	3.05888	0.0429796	0.979007	2.66 [1.03 - 6.87]
UBE2T	ubiquitin-conjugating enzyme E2T (putative)	0.315789	0.00025765	0.00800909	3.04519	0.00116217	1.32288	3.75 [1.69 - 8.34]
THUMPD3	THUMP domain containing 3	0.842105	2.48949e-08	1.74607e-06	3.04219	0.000578006	2.66469	14.36 [3.15 - 65.51]
MEX3A	mex-3 homolog A (C. elegans)	0.368421	6.45103e-05	0.00237744	3.03949	0.0145278	0.846785	2.33 [1.18 - 4.60]
FBXL4	F-box and leucine-rich repeat protein 4	0.289474	0.000308706	0.00936475	3.03667	0.00515436	1.08327	2.95 [1.38 - 6.31]
TMCO1	transmembrane and coiled-coil domains 1	0.342105	0.000164086	0.00540825	3.02795	0.00721629	1.72508	5.61 [1.59 - 19.76]
RASL10B	RAS-like, family 10, member B	0.894737	4.10861e-08	2.79379e-06	3.02726	0.0119399	2.75958	15.79 [1.84 - 135.79]
PPP1R16A	protein phosphatase 1, regulatory subunit 16A	0.315789	0.000146415	0.00489524	3.0113	0.00175966	1.30269	3.68 [1.63 - 8.32]
RIT1	Ras-like without CAAX 1	0.289474	0.000421267	0.0122372	2.99938	0.00311768	1.32063	3.75 [1.56 - 8.99]
EIF1AD	eukaryotic translation initiation factor 1A domain containing	0.289474	0.000421267	0.0122372	2.99938	0.00232633	2.1595	8.67 [2.16 - 34.80]
PPHLN1	periphilin 1	0.421053	0.000133505	0.00451493	2.99927	0.0195538	1.33113	3.79 [1.24 - 11.57]
BOP1	block of proliferation 1	0.894737	1.35357e-08	9.84618e-07	2.99643	0.000332624	2.12442	8.37 [2.62 - 26.70]
ESPL1	extra spindle pole bodies homolog 1 (S. cerevisiae)	0.289474	0.000449655	0.0129406	2.99288	0.000469888	1.51844	4.57 [1.95 - 10.69]
SEC63	SEC63 homolog (S. cerevisiae)	0.315789	0.000283753	0.00870691	2.97852	0.0345729	1.19032	3.29 [1.09 - 9.92]
TYW5	tRNA-yW synthesizing protein 5	0.315789	0.000283753	0.00870691	2.97852	0.066617	0.7544	2.13 [0.95 - 4.76]
CDC23	cell division cycle 23 homolog (S. cerevisiae)	0.394737	9.04085e-05	0.00320442	2.97591	0.00143298	1.79478	6.02 [2.00 - 18.14]
BIRC5	baculoviral IAP repeat containing 5	0.5	3.0585e-07	1.81813e-05	2.97431	3.29528e-05	1.71126	5.54 [2.47 - 12.42]
KPNA2	karyopherin alpha 2 (RAG cohort 1, importin alpha 1)	0.394737	9.8617e-05	0.00345959	2.97237	0.000650178	2.55265	12.84 [2.96 - 55.70]
TAF9	TAF9 RNA polymerase II, TATA box binding protein (TBP)-associated factor, 32kDa	0.289474	0.000641784	0.0175273	2.95794	0.0780405	0.847291	2.33 [0.91 - 5.99]
PITPNA	phosphatidylinositol transfer protein, alpha	0.289474	0.000283452	0.00869894	2.95018	0.0384322	1.00682	2.74 [1.06 - 7.10]
NAPG	N-ethylmaleimide-sensitive factor attachment protein, gamma	0.263158	0.000705543	0.0189932	2.94855	0.0156525	0.970545	2.64 [1.20 - 5.80]
PSMD4	proteasome (prosome, macropain) 26S subunit, non-ATPase, 4	0.263158	0.000705543	0.0189932	2.94855	0.0202026	1.55785	4.75 [1.28 - 17.68]
UCHL5	ubiquitin carboxyl-terminal hydrolase L5	0.263158	0.000705543	0.0189932	2.94855	0.0180672	0.85878	2.36 [1.16 - 4.81]
STYX	serine/threonine/tyrosine interacting protein	0.263158	0.000705543	0.0189932	2.94855	0.0512707	0.765607	2.15 [1.00 - 4.64]
CHAF1A	chromatin assembly factor 1, subunit A (p150)	0.868421	8.02396e-09	6.01627e-07	2.94702	0.0250521	1.41939	4.13 [1.19 - 14.31]
EYA3	eyes absent homolog 3 (Drosophila)	0.342105	0.000109346	0.00378888	2.93052	0.00283372	1.59871	4.95 [1.73 - 14.13]
LOXL3	lysyl oxidase-like 3	0.289474	0.000183459	0.00596162	2.92972	0.0737067	0.351197	1.42 [0.97 - 2.09]
HSPA13	heat shock protein 70kDa family, member 13	0.315789	0.000252345	0.00786596	2.91185	0.0178017	1.21665	3.38 [1.23 - 9.23]
MPP2	membrane protein, palmitoylated 2 (MAGUK p55 subfamily member 2)	0.894737	1.19402e-07	7.57592e-06	2.90211	0.000294001	3.16761	23.75 [4.28 - 131.95]
TAF10	TAF10 RNA polymerase II, TATA box binding protein (TBP)-associated factor, 30kDa	0.894737	3.19599e-07	1.89388e-05	2.90052	0.0214605	1.81394	6.13 [1.31 - 28.79]
L2HGDH	L-2-hydroxyglutarate dehydrogenase	0.894737	3.19599e-07	1.89388e-05	2.90052	0.00198247	1.81195	6.12 [1.94 - 19.30]
TRNT1	tRNA nucleotidyl transferase, CCA-adding, 1	0.894737	3.19599e-07	1.89388e-05	2.90052	0.0021309	2.31077	10.08 [2.31 - 44.05]
MAD2L1	MAD2 mitotic arrest deficient-like 1 (yeast)	0.342105	0.000226325	0.00715712	2.89251	0.000564679	1.63253	5.12 [2.02 - 12.94]
HSPE1	heat shock 10kDa protein 1 (chaperonin 10)	0.368421	0.000225037	0.00712172	2.88814	0.0028574	1.96581	7.14 [1.96 - 25.99]
MRPL30	mitochondrial ribosomal protein L30	0.868421	3.918e-08	2.67212e-06	2.88761	0.000855568	1.82167	6.18 [2.12 - 18.04]
RAB5A	RAB5A, member RAS oncogene family	0.526316	5.78731e-06	0.000271918	2.87765	0.0307332	0.949243	2.58 [1.09 - 6.11]
LRP12	low density lipoprotein receptor-related protein 12	0.315789	0.000343571	0.0102701	2.87275	0.0113849	0.906524	2.48 [1.23 - 5.00]
HSPD1	heat shock 60kDa protein 1 (chaperonin)	0.368421	0.00026522	0.00821253	2.87136	0.00170474	1.30095	3.67 [1.63 - 8.28]
TAF1A	TATA box binding protein (TBP)-associated factor, RNA polymerase I, A, 48kDa	0.368421	0.00026522	0.00821253	2.87136	0.0103538	1.09826	3.00 [1.30 - 6.94]
FAM213A	family with sequence similarity 213, member A	0.447368	2.41932e-06	0.00012259	2.87067	0.0148012	1.04284	2.84 [1.23 - 6.56]
KIF14	kinesin family member 14	0.342105	0.000279413	0.00859159	2.86739	0.00373848	1.06428	2.90 [1.41 - 5.95]
ANP32E	acidic (leucine-rich) nuclear phosphoprotein 32 family, member E	0.368421	0.000288603	0.00883546	2.86169	0.00723474	1.07104	2.92 [1.34 - 6.38]
E2F7	E2F transcription factor 7	0.868421	4.78782e-09	3.69568e-07	2.86002	0.00110375	1.99546	7.36 [2.22 - 24.39]
CDK16	cyclin-dependent kinase 16	0.894737	7.15984e-07	3.99744e-05	2.85664	0.000858347	1.8899	6.62 [2.18 - 20.11]
SNHG9	small nucleolar RNA host gene 9 (non-protein coding)	0.315789	0.000235715	0.00741428	2.85379	0.000739066	1.2862	3.62 [1.71 - 7.64]
CYC1	cytochrome c-1	0.842105	1.81025e-07	1.1165e-05	2.85098	0.000436397	2.22105	9.22 [2.67 - 31.78]
LPP	LIM domain containing preferred translocation partner in lipoma	0.894737	1.42701e-07	8.94586e-06	2.84663	0.0113668	2.04094	7.70 [1.58 - 37.39]
POM121	POM121 membrane glycoprotein	0.815789	4.80145e-08	3.23298e-06	2.84653	0.000346896	2.1358	8.46 [2.63 - 27.27]
HSPA4L	heat shock 70kDa protein 4-like	0.289474	0.000464363	0.0133021	2.84535	0.0115144	0.54147	1.72 [1.13 - 2.62]
BICD1	bicaudal D homolog 1 (Drosophila)	0.289474	0.000418535	0.0121691	2.84181	0.0167955	0.842363	2.32 [1.16 - 4.63]
ZMYM4	zinc finger, MYM-type 4	0.315789	0.000430337	0.0124627	2.83519	0.00783136	1.47815	4.38 [1.48 - 13.03]
RHBDD2	rhomboid domain containing 2	0.526316	1.08164e-05	0.000479691	2.83293	0.00174201	1.74518	5.73 [1.92 - 17.08]
SEMA4F	sema domain, immunoglobulin domain (Ig), transmembrane domain (TM) and short cytoplasmic domain, (semaphorin) 4F	0.289474	0.000557056	0.0155386	2.82176	0.00594148	1.13361	3.11 [1.39 - 6.97]
NUF2	NUF2, NDC80 kinetochore complex component, homolog (S. cerevisiae)	0.315789	0.00044282	0.0127719	2.81974	0.000483157	1.16255	3.20 [1.66 - 6.14]
MRPL35	mitochondrial ribosomal protein L35	0.289474	0.000593738	0.0164056	2.81454	0.0270809	1.07536	2.93 [1.13 - 7.61]
PVR	poliovirus receptor	0.447368	5.70334e-06	0.000268325	2.81238	0.000203206	2.3184	10.16 [2.99 - 34.52]
PMP2	peripheral myelin protein 2	0.894737	3.43455e-07	2.02474e-05	2.80761	0.0150652	0.308083	1.36 [1.06 - 1.74]
MRPL12	mitochondrial ribosomal protein L12	0.5	7.23292e-06	0.000333037	2.80494	0.000169388	1.81469	6.14 [2.38 - 15.81]
MRPL36	mitochondrial ribosomal protein L36	0.894737	6.58624e-08	4.34593e-06	2.79996	0.00483644	2.11654	8.30 [1.90 - 36.19]
HOOK3	hook homolog 3 (Drosophila)	0.894737	3.74065e-07	2.19162e-05	2.78976	0.0338565	1.72815	5.63 [1.14 - 27.79]
TSR1	TSR1, 20S rRNA accumulation, homolog (S. cerevisiae)	0.315789	0.000390487	0.0114656	2.78944	0.038384	1.02168	2.78 [1.06 - 7.31]
NPAS2	neuronal PAS domain protein 2	0.342105	0.000358221	0.0106461	2.78859	0.00557538	1.10552	3.02 [1.38 - 6.60]
ILF3	interleukin enhancer binding factor 3, 90kDa	0.842105	6.89779e-07	3.86205e-05	2.77989	0.0279736	1.11174	3.04 [1.13 - 8.19]
EXO1	exonuclease 1	0.736842	9.40176e-09	6.98558e-07	2.76621	3.21126e-05	1.76215	5.82 [2.54 - 13.37]
ACP1	acid phosphatase 1, soluble	0.263158	0.000925369	0.0238781	2.76506	0.00329307	1.33644	3.81 [1.56 - 9.28]
SSX2IP	synovial sarcoma, X breakpoint 2 interacting protein	0.263158	0.000925369	0.0238781	2.76506	0.000826833	0.92465	2.52 [1.47 - 4.33]
ALAS1	aminolevulinate, delta-, synthase 1	0.263158	0.000925369	0.0238781	2.76506	0.0026597	1.51443	4.55 [1.69 - 12.21]
GPD2	glycerol-3-phosphate dehydrogenase 2 (mitochondrial)	0.263158	0.000925369	0.0238781	2.76506	0.0128235	1.00028	2.72 [1.24 - 5.98]
RWDD2B	RWD domain containing 2B	0.263158	0.000925369	0.0238781	2.76506	0.000941399	1.95542	7.07 [2.22 - 22.52]
PPAT	phosphoribosyl pyrophosphate amidotransferase	0.263158	0.000925369	0.0238781	2.76506	0.00573482	1.34621	3.84 [1.48 - 9.99]
PDHX	pyruvate dehydrogenase complex, component X	0.289474	0.00076672	0.0203775	2.75701	0.00169712	2.241	9.40 [2.32 - 38.11]
FASTK	Fas-activated serine/threonine kinase	0.789474	4.41073e-07	2.55332e-05	2.75114	0.0056922	2.08267	8.03 [1.83 - 35.13]
STMN1	stathmin 1	0.289474	0.000816028	0.0214787	2.74937	0.00875133	1.01489	2.76 [1.29 - 5.89]
CMC1	COX assembly mitochondrial protein homolog (S. cerevisiae)	0.289474	0.000816028	0.0214787	2.74937	0.00765283	1.43037	4.18 [1.46 - 11.96]
NUP160	nucleoporin 160kDa	0.289474	0.000816028	0.0214787	2.74937	0.00963633	1.38466	3.99 [1.40 - 11.39]
HLTF	helicase-like transcription factor	0.289474	0.000816028	0.0214787	2.74937	0.0214634	1.20807	3.35 [1.20 - 9.37]
PDIA3	protein disulfide isomerase family A, member 3	0.289474	0.000816028	0.0214787	2.74937	0.0551928	0.88031	2.41 [0.98 - 5.93]
MRM1	mitochondrial rRNA methyltransferase 1 homolog (S. cerevisiae)	0.289474	0.00066074	0.0179657	2.74735	0.00833461	3.48413	32.59 [2.45 - 433.80]
HOMER1	homer homolog 1 (Drosophila)	0.289474	0.00066074	0.0179657	2.74735	0.0149629	0.550555	1.73 [1.11 - 2.70]
HJURP	Holliday junction recognition protein	0.868421	3.20058e-08	2.21047e-06	2.74653	0.000258114	2.47042	11.83 [3.14 - 44.50]
LRIG2	leucine-rich repeats and immunoglobulin-like domains 2	0.447368	4.32443e-05	0.00166609	2.74446	0.00459712	1.76742	5.86 [1.72 - 19.88]
GMPPA	GDP-mannose pyrophosphorylase A	0.263158	0.000675959	0.0183161	2.73774	0.00414897	1.43642	4.21 [1.58 - 11.23]
METTL21A	methyltransferase like 21A	0.236842	0.00110431	0.0276937	2.73281	0.0250625	0.936306	2.55 [1.12 - 5.79]
SMARCD1	SWI/SNF related, matrix associated, actin dependent regulator of chromatin, subfamily d, member 1	0.315789	0.000589574	0.0163077	2.72282	0.0032902	2.61923	13.73 [2.39 - 78.72]
FBXW9	F-box and WD repeat domain containing 9	0.263158	0.000721799	0.0193631	2.71669	0.00680336	1.80069	6.05 [1.64 - 22.30]
FDX1L	ferredoxin 1-like	0.5	2.19793e-05	0.000909203	2.71394	0.00098713	1.73679	5.68 [2.02 - 15.96]
SPC25	SPC25, NDC80 kinetochore complex component, homolog (S. cerevisiae)	0.289474	0.000703931	0.0189564	2.71181	0.000589297	1.25647	3.51 [1.72 - 7.19]
MORF4L2	mortality factor 4 like 2	0.894737	1.73227e-06	9.02257e-05	2.70951	0.00198187	2.10758	8.23 [2.16 - 31.29]
FOXRED2	FAD-dependent oxidoreductase domain containing 2	0.894737	1.73227e-06	9.02257e-05	2.70951	0.003718	1.69225	5.43 [1.73 - 17.04]
AAGAB	alpha- and gamma-adaptin binding protein	0.289474	0.00106166	0.0267959	2.70858	0.00917461	1.61258	5.02 [1.49 - 16.87]
ANAPC11	anaphase promoting complex subunit 11	0.815789	7.81784e-09	5.87043e-07	2.70227	4.4981e-05	2.73975	15.48 [4.15 - 57.73]
DHFR	dihydrofolate reductase	0.710526	2.4963e-08	1.75056e-06	2.70195	9.02316e-05	3.04218	20.95 [4.57 - 96.07]
GANAB	glucosidase, alpha; neutral AB	0.894737	6.17967e-06	0.000288643	2.70054	0.00877201	1.51702	4.56 [1.47 - 14.18]
IGF2BP2	insulin-like growth factor 2 mRNA binding protein 2	0.894737	6.17967e-06	0.000288643	2.70054	0.000894044	2.17024	8.76 [2.43 - 31.52]
PRKDC	protein kinase, DNA-activated, catalytic polypeptide	0.894737	9.7508e-07	5.31623e-05	2.69801	0.00305801	1.26774	3.55 [1.54 - 8.22]
GTF2A2	general transcription factor IIA, 2, 12kDa	0.263158	0.00126303	0.0309785	2.69683	0.0388212	1.57524	4.83 [1.08 - 21.53]
SKA2	spindle and kinetochore associated complex subunit 2	0.263158	0.00126303	0.0309785	2.69683	0.00337853	1.5357	4.64 [1.66 - 12.97]
PTPMT1	protein tyrosine phosphatase, mitochondrial 1	0.263158	0.00126303	0.0309785	2.69683	0.00795344	1.55285	4.72 [1.50 - 14.87]
FBXL2	F-box and leucine-rich repeat protein 2	0.263158	0.00126303	0.0309785	2.69683	0.0144224	0.872036	2.39 [1.19 - 4.81]
SUV39H2	suppressor of variegation 3-9 homolog 2 (Drosophila)	0.263158	0.00126303	0.0309785	2.69683	0.00202341	1.6235	5.07 [1.81 - 14.22]
KRIT1	KRIT1, ankyrin repeat containing	0.815789	5.84186e-07	3.31205e-05	2.69307	0.0471663	1.65626	5.24 [1.02 - 26.89]
RHEB	Ras homolog enriched in brain	0.815789	5.84186e-07	3.31205e-05	2.69307	0.00274602	0.958352	2.61 [1.39 - 4.88]
SCAF11	SR-related CTD-associated factor 11	0.421053	4.83222e-05	0.00183926	2.68533	0.0233575	1.09934	3.00 [1.16 - 7.76]
SKA1	spindle and kinetochore associated complex subunit 1	0.815789	9.42236e-08	6.07347e-06	2.6851	0.000249546	1.16712	3.21 [1.72 - 6.00]
TIMM10	translocase of inner mitochondrial membrane 10 homolog (yeast)	0.842105	6.44564e-08	4.25909e-06	2.67913	0.0266206	1.2906	3.63 [1.16 - 11.38]
PA2G4	proliferation-associated 2G4, 38kDa	0.842105	6.44564e-08	4.25909e-06	2.67913	0.0390964	1.64185	5.16 [1.09 - 24.57]
TFPT	TCF3 (E2A) fusion partner (in childhood Leukemia)	0.842105	6.44564e-08	4.25909e-06	2.67913	7.69305e-05	1.91939	6.82 [2.63 - 17.65]
NDUFAF3	NADH dehydrogenase (ubiquinone) 1 alpha subcomplex, assembly factor 3	0.842105	6.44564e-08	4.25909e-06	2.67913	0.000380659	2.36265	10.62 [2.88 - 39.09]
FKBP14	FK506 binding protein 14, 22 kDa	0.631579	4.58045e-07	2.64422e-05	2.67827	9.43608e-05	2.08127	8.01 [2.82 - 22.78]
NUDC	nuclear distribution gene C homolog (A. nidulans)	0.868421	7.78407e-08	5.08085e-06	2.67709	0.00191267	1.80114	6.06 [1.94 - 18.89]
PNKP	polynucleotide kinase 3'-phosphatase	0.868421	7.78407e-08	5.08085e-06	2.67709	0.00830464	1.60588	4.98 [1.51 - 16.42]
ASF1B	ASF1 anti-silencing function 1 homolog B (S. cerevisiae)	0.868421	7.78407e-08	5.08085e-06	2.67709	4.78647e-05	2.3253	10.23 [3.33 - 31.38]
NOP2	NOP2 nucleolar protein homolog (yeast)	0.868421	7.78407e-08	5.08085e-06	2.67709	0.0207919	1.27335	3.57 [1.21 - 10.52]
TRMT1	TRM1 tRNA methyltransferase 1 homolog (S. cerevisiae)	0.868421	7.78407e-08	5.08085e-06	2.67709	0.0283137	1.67635	5.35 [1.19 - 23.92]
MSH5	mutS homolog 5 (E. coli)	0.868421	7.78407e-08	5.08085e-06	2.67709	0.00103041	1.37526	3.96 [1.74 - 8.99]
NIT1	nitrilase 1	0.868421	7.78407e-08	5.08085e-06	2.67709	5.31441e-05	2.48248	11.97 [3.59 - 39.90]
SNRPD1	small nuclear ribonucleoprotein D1 polypeptide 16kDa	0.868421	7.78407e-08	5.08085e-06	2.67709	0.020652	1.6537	5.23 [1.29 - 21.21]
TRIP13	thyroid hormone receptor interactor 13	0.868421	7.78407e-08	5.08085e-06	2.67709	0.000484469	1.25851	3.52 [1.74 - 7.14]
ANLN	anillin, actin binding protein	0.868421	7.78407e-08	5.08085e-06	2.67709	0.000637154	1.06667	2.91 [1.58 - 5.36]
MIS18A	MIS18 kinetochore protein homolog A (S. pombe)	0.868421	7.78407e-08	5.08085e-06	2.67709	8.1198e-05	2.35149	10.50 [3.26 - 33.82]
NDUFS8	NADH dehydrogenase (ubiquinone) Fe-S protein 8, 23kDa (NADH-coenzyme Q reductase)	0.447368	4.55092e-05	0.00174363	2.66141	0.00403728	1.14117	3.13 [1.44 - 6.81]
SLC45A2	solute carrier family 45, member 2	0.868421	7.60665e-07	4.22736e-05	2.66091	0.00794006	0.491573	1.63 [1.14 - 2.35]
GINS4	GINS complex subunit 4 (Sld5 homolog)	0.842105	1.07981e-08	7.95909e-07	2.66049	4.23962e-05	3.49877	33.07 [6.20 - 176.58]
SNRPA1	small nuclear ribonucleoprotein polypeptide A'	0.315789	0.000910204	0.0235486	2.65805	0.0310617	1.37329	3.95 [1.13 - 13.76]
PGM3	phosphoglucomutase 3	0.263158	0.00163561	0.0383859	2.65746	0.01117	1.04404	2.84 [1.27 - 6.36]
PPIL1	peptidylprolyl isomerase (cyclophilin)-like 1	0.263158	0.00172961	0.0401971	2.64996	0.00895999	1.31035	3.71 [1.39 - 9.90]
BPTF	bromodomain PHD finger transcription factor	0.263158	0.00172961	0.0401971	2.64996	0.00320093	1.38402	3.99 [1.59 - 10.02]
TMEM67	transmembrane protein 67	0.289474	0.00109666	0.0275332	2.64981	0.00790554	0.7944	2.21 [1.23 - 3.98]
MPP6	membrane protein, palmitoylated 6 (MAGUK p55 subfamily member 6)	0.842105	1.13707e-07	7.23827e-06	2.64884	0.000232713	1.52912	4.61 [2.04 - 10.42]
PODXL2	podocalyxin-like 2	0.789474	1.43973e-06	7.61169e-05	2.64737	0.00240899	2.06454	7.88 [2.08 - 29.90]
TACO1	translational activator of mitochondrially encoded cytochrome c oxidase I	0.263158	0.00172961	0.0401971	2.64665	0.00979986	1.43876	4.22 [1.41 - 12.56]
ARFGEF2	ADP-ribosylation factor guanine nucleotide-exchange factor 2 (brefeldin A-inhibited)	0.263158	0.00121042	0.0298992	2.64392	0.0306425	0.919609	2.51 [1.09 - 5.77]
BCKDHB	branched chain keto acid dehydrogenase E1, beta polypeptide	0.236842	0.00138748	0.0334966	2.64386	0.00207463	1.78431	5.96 [1.91 - 18.54]
SNX4	sorting nexin 4	0.236842	0.00138748	0.0334966	2.64386	0.0585011	0.941536	2.56 [0.97 - 6.80]
POLR2D	polymerase (RNA) II (DNA directed) polypeptide D	0.394737	8.34693e-05	0.00298629	2.64364	0.00633837	1.45889	4.30 [1.51 - 12.26]
LSS	lanosterol synthase (2,3-oxidosqualene-lanosterol cyclase)	0.842105	1.22767e-07	7.77487e-06	2.63559	0.0101203	1.54716	4.70 [1.44 - 15.28]
PLXNB1	plexin B1	0.657895	1.72855e-06	9.00476e-05	2.63493	0.00236148	1.52599	4.60 [1.72 - 12.30]
CDC45	cell division cycle 45 homolog (S. cerevisiae)	0.763158	2.27822e-08	1.60652e-06	2.63221	5.09501e-05	2.21022	9.12 [3.13 - 26.56]
PAK4	p21 protein (Cdc42/Rac)-activated kinase 4	0.263158	0.00198124	0.0449462	2.63173	0.00509006	1.33595	3.80 [1.49 - 9.69]
CENPF	centromere protein F, 350/400kDa (mitosin)	0.289474	0.00124978	0.0307074	2.63137	0.00496216	1.14647	3.15 [1.41 - 7.00]
PMS2	PMS2 postmeiotic segregation increased 2 (S. cerevisiae)	0.736842	5.35573e-07	3.0562e-05	2.62364	6.70905e-05	2.99225	19.93 [4.58 - 86.79]
PARVA	parvin, alpha	0.868421	2.82478e-07	1.68874e-05	2.62335	0.000603442	1.61742	5.04 [2.00 - 12.70]
RPRD1B	regulation of nuclear pre-mRNA domain containing 1B	0.868421	2.82478e-07	1.68874e-05	2.62335	0.0337105	1.3386	3.81 [1.11 - 13.12]
CD55	CD55 molecule, decay accelerating factor for complement (Cromer blood group)	0.263158	0.00214408	0.0479496	2.62124	0.0436491	0.716604	2.05 [1.02 - 4.11]
DPY19L1	dpy-19-like 1 (C. elegans)	0.605263	1.42538e-06	7.54188e-05	2.61903	0.000213893	1.42075	4.14 [1.95 - 8.78]
MPDZ	multiple PDZ domain protein	0.894737	3.8653e-06	0.000188201	2.61758	0.0158697	1.32971	3.78 [1.28 - 11.14]
CEP57	centrosomal protein 57kDa	0.894737	3.8653e-06	0.000188201	2.61758	0.00026946	2.5031	12.22 [3.18 - 46.98]
CHST10	carbohydrate sulfotransferase 10	0.5	1.83641e-06	9.51958e-05	2.61426	0.000118624	2.51779	12.40 [3.44 - 44.70]
ZWILCH	Zwilch, kinetochore associated, homolog (Drosophila)	0.815789	4.17413e-07	2.42613e-05	2.6112	0.000580596	2.00048	7.39 [2.37 - 23.11]
HDAC8	histone deacetylase 8	0.5	3.44422e-05	0.00135982	2.61032	0.00927023	1.87641	6.53 [1.59 - 26.84]
SSR3	signal sequence receptor, gamma (translocon-associated protein gamma)	0.5	5.89504e-06	0.000276522	2.60837	0.000675634	1.11209	3.04 [1.60 - 5.77]
ANTXR1	anthrax toxin receptor 1	0.447368	1.65538e-05	0.00070449	2.60328	9.57251e-05	1.76169	5.82 [2.40 - 14.11]
MTAP	methylthioadenosine phosphorylase	0.842105	2.99386e-07	1.78242e-05	2.60289	0.0152891	1.28599	3.62 [1.28 - 10.23]
RAB6A	RAB6A, member RAS oncogene family	0.578947	1.75374e-05	0.000742096	2.60273	0.05606	0.752217	2.12 [0.98 - 4.59]
SIPA1L2	signal-induced proliferation-associated 1 like 2	0.868421	1.39693e-06	7.40327e-05	2.60226	0.0289869	1.784	5.95 [1.20 - 29.53]
CYB5RL	cytochrome b5 reductase-like	0.789474	2.22008e-07	1.34999e-05	2.60208	0.00014652	1.09635	2.99 [1.70 - 5.27]
CAPRIN1	cell cycle associated protein 1	0.684211	1.09191e-07	6.96964e-06	2.60174	2.08137e-05	2.27291	9.71 [3.41 - 27.65]
PDSS1	prenyl (decaprenyl) diphosphate synthase, subunit 1	0.236842	0.00257835	0.0557246	2.59644	0.0270552	1.11346	3.04 [1.13 - 8.17]
RRP15	ribosomal RNA processing 15 homolog (S. cerevisiae)	0.236842	0.00257835	0.0557246	2.59644	0.0819858	0.739185	2.09 [0.91 - 4.82]
MAPKAPK5	mitogen-activated protein kinase-activated protein kinase 5	0.236842	0.00257835	0.0557246	2.59644	0.019333	1.14304	3.14 [1.20 - 8.17]
SYNCRIP	synaptotagmin binding, cytoplasmic RNA interacting protein	0.236842	0.00257835	0.0557246	2.59644	0.016899	1.13194	3.10 [1.23 - 7.85]
FBXO28	F-box protein 28	0.236842	0.00257835	0.0557246	2.59644	0.0461594	1.18951	3.29 [1.02 - 10.58]
ABHD5	abhydrolase domain containing 5	0.236842	0.00257835	0.0557246	2.59644	0.0658592	0.534245	1.71 [0.97 - 3.01]
UBA2	ubiquitin-like modifier activating enzyme 2	0.236842	0.00257835	0.0557246	2.59644	0.0141977	1.60392	4.97 [1.38 - 17.92]
ACOX1	acyl-CoA oxidase 1, palmitoyl	0.236842	0.00257835	0.0557246	2.59644	0.0591196	0.741315	2.10 [0.97 - 4.53]
USP45	ubiquitin specific peptidase 45	0.236842	0.00257835	0.0557246	2.59644	0.00553267	0.92406	2.52 [1.31 - 4.84]
UTP18	UTP18, small subunit (SSU) processome component, homolog (yeast)	0.236842	0.00257835	0.0557246	2.59644	0.0334263	1.54724	4.70 [1.13 - 19.55]
SEC61A1	Sec61 alpha 1 subunit (S. cerevisiae)	0.263158	0.00164845	0.0386346	2.59349	0.00717005	1.3327	3.79 [1.44 - 10.02]
MTHFD2L	methylenetetrahydrofolate dehydrogenase (NADP+ dependent) 2-like	0.236842	0.00181305	0.0417873	2.59034	0.0088304	1.07699	2.94 [1.31 - 6.57]
TPD52	tumor protein D52	0.236842	0.00181305	0.0417873	2.59034	0.0323461	0.808122	2.24 [1.07 - 4.70]
COPB2	coatomer protein complex, subunit beta 2 (beta prime)	0.236842	0.00181305	0.0417873	2.59034	0.0183762	1.36955	3.93 [1.26 - 12.28]
DHX30	DEAH (Asp-Glu-Ala-His) box polypeptide 30	0.236842	0.00169389	0.0395112	2.58987	0.00584071	1.53049	4.62 [1.56 - 13.72]
MRPL43	mitochondrial ribosomal protein L43	0.236842	0.00169389	0.0395112	2.58987	0.063727	0.791013	2.21 [0.96 - 5.09]
DDIT3	DNA-damage-inducible transcript 3	0.263158	0.00175178	0.0406211	2.58875	0.0108007	1.02749	2.79 [1.27 - 6.16]
SLC36A4	solute carrier family 36 (proton/amino acid symporter), member 4	0.289474	0.0015404	0.0365294	2.58642	0.0236699	1.0332	2.81 [1.15 - 6.88]
PRLR	prolactin receptor	0.289474	0.00143867	0.0345192	2.58597	0.0782106	0.578015	1.78 [0.94 - 3.39]
ITPKB	inositol-trisphosphate 3-kinase B	0.815789	5.1048e-08	3.42389e-06	2.58509	0.0492937	0.774983	2.17 [1.00 - 4.70]
FLAD1	FAD1 flavin adenine dinucleotide synthetase homolog (S. cerevisiae)	0.473684	8.45428e-05	0.00302019	2.58221	0.00162052	1.88765	6.60 [2.04 - 21.36]
TUB	tubby homolog (mouse)	0.868421	1.53358e-06	8.06683e-05	2.57789	0.00944155	0.64036	1.90 [1.17 - 3.08]
PSAT1	phosphoserine aminotransferase 1	0.894737	2.32004e-06	0.00011797	2.57778	0.00027844	1.17128	3.23 [1.72 - 6.07]
PES1	pescadillo homolog 1, containing BRCT domain (zebrafish)	0.894737	2.32004e-06	0.00011797	2.57778	0.00396151	2.35023	10.49 [2.12 - 51.88]
FANCI	Fanconi anemia, complementation group I	0.631579	2.0153e-06	0.000103676	2.57762	1.35183e-05	2.40496	11.08 [3.75 - 32.73]
TMSB15A	thymosin beta 15a	0.368421	0.000118287	0.00405993	2.57469	0.0153134	0.509393	1.66 [1.10 - 2.51]
CHCHD4	coiled-coil-helix-coiled-coil-helix domain containing 4	0.842105	3.52076e-07	2.07185e-05	2.57424	0.00635551	2.22891	9.29 [1.87 - 46.05]
GFM2	G elongation factor, mitochondrial 2	0.421053	0.000143906	0.00482172	2.57172	0.00513776	1.19108	3.29 [1.43 - 7.58]
ABCF3	ATP-binding cassette, sub-family F (GCN20), member 3	0.368421	0.000118287	0.00405993	2.57151	0.00426024	2.28334	9.81 [2.05 - 46.95]
HMBS	hydroxymethylbilane synthase	0.868421	5.79764e-07	3.28885e-05	2.57118	0.0041878	2.12515	8.37 [1.96 - 35.86]
BMP1	bone morphogenetic protein 1	0.710526	5.10549e-07	2.92378e-05	2.57095	0.00454945	1.63582	5.13 [1.66 - 15.89]
HEY1	hairy/enhancer-of-split related with YRPW motif 1	0.263158	0.00166663	0.0389859	2.56995	0.0529401	0.446485	1.56 [0.99 - 2.46]
NRP2	neuropilin 2	0.552632	1.07414e-05	0.00047668	2.56594	0.00181584	1.2874	3.62 [1.61 - 8.14]
BDH1	3-hydroxybutyrate dehydrogenase, type 1	0.263158	0.00167399	0.039128	2.56419	0.000249286	1.53706	4.65 [2.04 - 10.59]
GTF2H1	general transcription factor IIH, polypeptide 1, 62kDa	0.236842	0.00214862	0.0480326	2.56316	0.00775679	1.10093	3.01 [1.34 - 6.76]
POLH	polymerase (DNA directed), eta	0.394737	0.000174087	0.00569503	2.55834	0.0146956	0.989643	2.69 [1.21 - 5.96]
ABCB8	ATP-binding cassette, sub-family B (MDR/TAP), member 8	0.815789	9.11047e-07	4.99336e-05	2.55569	0.000439904	2.00862	7.45 [2.43 - 22.84]
AIMP2	aminoacyl tRNA synthetase complex-interacting multifunctional protein 2	0.842105	2.60827e-07	1.56815e-05	2.55529	0.00445716	2.05346	7.79 [1.89 - 32.10]
NAA10	N(alpha)-acetyltransferase 10, NatA catalytic subunit	0.842105	2.60827e-07	1.56815e-05	2.55529	0.00107065	2.24022	9.40 [2.45 - 35.96]
PTP4A1	protein tyrosine phosphatase type IVA, member 1	0.236842	0.00227649	0.0503547	2.55472	0.0265442	0.580672	1.79 [1.07 - 2.99]
TTLL9	tubulin tyrosine ligase-like family, member 9	0.868421	6.02157e-07	3.40619e-05	2.55389	0.000738431	3.25453	25.91 [3.91 - 171.51]
XKR7	XK, Kell blood group complex subunit-related family, member 7	0.868421	6.02157e-07	3.40619e-05	2.55389	0.000738431	3.25453	25.91 [3.91 - 171.51]
PDRG1	p53 and DNA-damage regulated 1	0.868421	6.02157e-07	3.40619e-05	2.55389	0.000738431	3.25453	25.91 [3.91 - 171.51]
MSI2	musashi homolog 2 (Drosophila)	0.263158	0.00186367	0.0427444	2.55375	0.00478501	1.02202	2.78 [1.37 - 5.65]
NPAS3	neuronal PAS domain protein 3	0.5	1.37325e-05	0.000595219	2.55069	0.00305321	1.57588	4.83 [1.70 - 13.72]
RPS19	ribosomal protein S19	0.894737	8.36894e-07	4.61708e-05	2.55026	0.0819922	2.97496	19.59 [0.69 - 559.77]
NCAPH	non-SMC condensin I complex, subunit H	0.894737	8.36894e-07	4.61708e-05	2.55026	0.000330177	2.041	7.70 [2.53 - 23.46]
CKS1B	CDC28 protein kinase regulatory subunit 1B	0.894737	8.36894e-07	4.61708e-05	2.55026	0.00169941	1.58124	4.86 [1.81 - 13.05]
RNASEH2A	ribonuclease H2, subunit A	0.894737	8.36894e-07	4.61708e-05	2.55026	0.00156689	1.57007	4.81 [1.82 - 12.72]
PGP	phosphoglycolate phosphatase	0.894737	8.36894e-07	4.61708e-05	2.55026	0.00277467	1.92107	6.83 [1.94 - 24.04]
FANCA	Fanconi anemia, complementation group A	0.894737	8.36894e-07	4.61708e-05	2.55026	0.000325442	2.316	10.14 [2.87 - 35.84]
UCK2	uridine-cytidine kinase 2	0.894737	8.36894e-07	4.61708e-05	2.55026	0.00216526	1.52677	4.60 [1.73 - 12.21]
CCDC167	coiled-coil domain containing 167	0.894737	8.36894e-07	4.61708e-05	2.55026	0.00234893	2.26289	9.61 [2.24 - 41.30]
CIT	citron (rho-interacting, serine/threonine kinase 21)	0.894737	8.36894e-07	4.61708e-05	2.55026	0.00086532	2.54425	12.73 [2.85 - 56.90]
SNRNP70	small nuclear ribonucleoprotein 70kDa (U1)	0.894737	8.36894e-07	4.61708e-05	2.55026	0.00809304	2.25176	9.50 [1.80 - 50.32]
PRC1	protein regulator of cytokinesis 1	0.894737	8.36894e-07	4.61708e-05	2.55026	0.000124574	2.02997	7.61 [2.70 - 21.48]
FAM189B	family with sequence similarity 189, member B	0.894737	8.36894e-07	4.61708e-05	2.55026	0.0277179	1.29052	3.63 [1.15 - 11.47]
PHKG2	phosphorylase kinase, gamma 2 (testis)	0.263158	0.00186367	0.0427444	2.55026	0.00769728	1.84534	6.33 [1.63 - 24.59]
RRP36	ribosomal RNA processing 36 homolog (S. cerevisiae)	0.894737	8.36894e-07	4.61708e-05	2.55026	0.061116	1.24256	3.46 [0.94 - 12.72]
POC1A	POC1 centriolar protein homolog A (Chlamydomonas)	0.894737	8.36894e-07	4.61708e-05	2.55026	0.0167738	2.18431	8.88 [1.48 - 53.22]
SSR1	signal sequence receptor, alpha	0.263158	0.0020171	0.045612	2.5488	0.0149796	1.60448	4.98 [1.37 - 18.12]
CAGE1	cancer antigen 1	0.263158	0.0020171	0.045612	2.5488	0.0149796	1.60448	4.98 [1.37 - 18.12]
SLC25A15	solute carrier family 25 (mitochondrial carrier; ornithine transporter) member 15	0.789474	6.8303e-07	3.82712e-05	2.54838	0.00327022	1.61244	5.02 [1.71 - 14.69]
CHTF18	CTF18, chromosome transmission fidelity factor 18 homolog (S. cerevisiae)	0.763158	1.83909e-07	1.13305e-05	2.54818	0.0750491	1.15839	3.18 [0.89 - 11.40]
E2F1	E2F transcription factor 1	0.868421	9.78661e-07	5.33423e-05	2.54719	0.00170239	1.77622	5.91 [1.95 - 17.92]
CXCR1	chemokine (C-X-C motif) receptor 1	0.447368	2.91528e-05	0.00117138	2.54564	0.00390793	1.66132	5.27 [1.70 - 16.28]
HIP1	huntingtin interacting protein 1	0.631579	4.33048e-06	0.000208772	2.54243	0.00623467	1.75563	5.79 [1.64 - 20.36]
SIGMAR1	sigma non-opioid intracellular receptor 1	0.631579	4.33048e-06	0.000208772	2.54243	0.00112157	2.02005	7.54 [2.24 - 25.41]
CFL2	cofilin 2 (muscle)	0.263158	0.00197864	0.0448978	2.53675	0.00497243	1.2333	3.43 [1.45 - 8.12]
BANF1	barrier to autointegration factor 1	0.894737	2.68186e-06	0.000134724	2.5351	0.0164452	1.83796	6.28 [1.40 - 28.21]
MAPK8IP1	mitogen-activated protein kinase 8 interacting protein 1	0.894737	0.000115553	0.00397736	2.5337	0.0136146	1.34627	3.84 [1.32 - 11.20]
PHF7	PHD finger protein 7	0.289474	0.00179417	0.0414288	2.5332	0.000711942	2.74745	15.60 [3.18 - 76.58]
LPGAT1	lysophosphatidylglycerol acyltransferase 1	0.894737	8.31803e-06	0.000378098	2.52773	0.015362	1.61712	5.04 [1.36 - 18.63]
SPATS1	spermatogenesis associated, serine-rich 1	0.289474	0.00193156	0.0440193	2.52658	0.00466968	1.29766	3.66 [1.49 - 9.00]
RAD23A	RAD23 homolog A (S. cerevisiae)	0.236842	0.00231159	0.050987	2.52158	0.0176954	1.49626	4.46 [1.30 - 15.37]
ARMC9	armadillo repeat containing 9	0.342105	0.000230531	0.00727249	2.52094	0.00154505	1.14668	3.15 [1.55 - 6.40]
DNHD1	dynein heavy chain domain 1	0.815789	2.27057e-07	1.37852e-05	2.51767	0.0216255	1.78258	5.95 [1.30 - 27.21]
ITGB1	integrin, beta 1 (fibronectin receptor, beta polypeptide, antigen CD29 includes MDF2, MSK12)	0.447368	4.99744e-05	0.00189512	2.51596	0.00351647	1.21743	3.38 [1.49 - 7.65]
RRM1	ribonucleotide reductase M1	0.815789	6.60675e-07	3.71119e-05	2.51488	0.000915254	1.60785	4.99 [1.93 - 12.92]
NOC4L	nucleolar complex associated 4 homolog (S. cerevisiae)	0.236842	0.00300277	0.0630373	2.51466	0.00619985	1.25865	3.52 [1.43 - 8.67]
MAGEA6	melanoma antigen family A, 6	0.263158	0.00251054	0.0545314	2.51256	0.00926073	0.419889	1.52 [1.11 - 2.09]
RPN2	ribophorin II	0.868421	1.11196e-06	6.00058e-05	2.50991	0.00481001	2.70166	14.90 [2.28 - 97.49]
CREBZF	CREB/ATF bZIP transcription factor	0.657895	3.7866e-06	0.000184698	2.50981	0.0150829	1.84762	6.34 [1.43 - 28.15]
CLN6	ceroid-lipofuscinosis, neuronal 6, late infantile, variant	0.842105	1.22112e-06	6.54115e-05	2.50819	0.00551747	1.79408	6.01 [1.69 - 21.35]
IDH3A	isocitrate dehydrogenase 3 (NAD+) alpha	0.842105	1.22112e-06	6.54115e-05	2.50819	0.00262268	2.08803	8.07 [2.07 - 31.44]
ARPC1A	actin related protein 2/3 complex, subunit 1A, 41kDa	0.684211	6.21235e-07	3.50588e-05	2.50743	2.85989e-05	2.34504	10.43 [3.48 - 31.30]
FAM129A	family with sequence similarity 129, member A	0.263158	0.00265016	0.0569804	2.50725	0.0364385	0.883328	2.42 [1.06 - 5.53]
RNF2	ring finger protein 2	0.263158	0.00265016	0.0569804	2.50725	0.0364385	0.883328	2.42 [1.06 - 5.53]
SMARCA5	SWI/SNF related, matrix associated, actin dependent regulator of chromatin, subfamily a, member 5	0.263158	0.00265016	0.0569804	2.50725	0.076097	1.09027	2.98 [0.89 - 9.92]
TRMT1L	TRM1 tRNA methyltransferase 1-like	0.263158	0.00265016	0.0569804	2.50725	0.0364385	0.883328	2.42 [1.06 - 5.53]
PPOX	protoporphyrinogen oxidase	0.578947	4.75583e-05	0.00181336	2.50638	0.00094621	1.58752	4.89 [1.91 - 12.54]
PFDN4	prefoldin subunit 4	0.394737	0.000125356	0.00427225	2.50582	0.010662	1.43768	4.21 [1.40 - 12.69]
LCLAT1	lysocardiolipin acyltransferase 1	0.236842	0.00319963	0.0663451	2.4991	0.0494053	1.08935	2.97 [1.00 - 8.81]
MPHOSPH9	M-phase phosphoprotein 9	0.236842	0.00319963	0.0663451	2.4991	0.0717241	0.513965	1.67 [0.96 - 2.93]
TRIAP1	TP53 regulated inhibitor of apoptosis 1	0.236842	0.00319963	0.0663451	2.4991	0.0188288	1.29221	3.64 [1.24 - 10.70]
VPS45	vacuolar protein sorting 45 homolog (S. cerevisiae)	0.236842	0.00319963	0.0663451	2.4991	0.0289174	1.02568	2.79 [1.11 - 7.00]
GRSF1	G-rich RNA sequence binding factor 1	0.236842	0.00319963	0.0663451	2.4991	0.0214381	1.36201	3.90 [1.22 - 12.46]
UBE2Q1	ubiquitin-conjugating enzyme E2Q family member 1	0.236842	0.00319963	0.0663451	2.4991	0.00455904	1.83255	6.25 [1.76 - 22.17]
IER3IP1	immediate early response 3 interacting protein 1	0.263158	0.00279685	0.0595218	2.49886	0.0393228	1.27746	3.59 [1.06 - 12.09]
RACGAP1	Rac GTPase activating protein 1	0.263158	0.00279685	0.0595218	2.49886	0.00650706	1.53125	4.62 [1.53 - 13.93]
TIMM44	translocase of inner mitochondrial membrane 44 homolog (yeast)	0.894737	5.0238e-06	0.000239046	2.49805	0.0205883	1.8099	6.11 [1.32 - 28.27]
EXOSC2	exosome component 2	0.894737	5.0238e-06	0.000239046	2.49805	0.00310214	1.02949	2.80 [1.42 - 5.54]
ALKBH3	alkB, alkylation repair homolog 3 (E. coli)	0.894737	5.0238e-06	0.000239046	2.49805	0.0720675	1.34254	3.83 [0.89 - 16.54]
RNF25	ring finger protein 25	0.894737	5.0238e-06	0.000239046	2.49805	0.0110653	0.926956	2.53 [1.24 - 5.17]
LIPT1	lipoyltransferase 1	0.894737	5.0238e-06	0.000239046	2.49805	0.0107097	2.2412	9.40 [1.68 - 52.59]
MRPL41	mitochondrial ribosomal protein L41	0.894737	5.0238e-06	0.000239046	2.49805	0.00352114	1.7568	5.79 [1.78 - 18.85]
LMBR1	limb region 1 homolog (mouse)	0.894737	5.0238e-06	0.000239046	2.49805	0.00262981	1.23787	3.45 [1.54 - 7.72]
DUS3L	dihydrouridine synthase 3-like (S. cerevisiae)	0.894737	5.0238e-06	0.000239046	2.49805	0.0181278	1.13481	3.11 [1.21 - 7.97]
NCLN	nicalin	0.894737	5.0238e-06	0.000239046	2.49805	0.0730249	1.24536	3.47 [0.89 - 13.56]
MRPL4	mitochondrial ribosomal protein L4	0.894737	5.0238e-06	0.000239046	2.49805	0.000703838	1.75505	5.78 [2.10 - 15.96]
UBE2L3	ubiquitin-conjugating enzyme E2L 3	0.894737	5.0238e-06	0.000239046	2.49805	0.00976438	2.42414	11.29 [1.80 - 71.01]
EXOSC4	exosome component 4	0.894737	5.0238e-06	0.000239046	2.49805	0.00170941	1.69275	5.43 [1.89 - 15.65]
FXN	frataxin	0.894737	5.0238e-06	0.000239046	2.49805	0.010934	1.27294	3.57 [1.34 - 9.52]
TMEM60	transmembrane protein 60	0.894737	5.0238e-06	0.000239046	2.49805	0.0882612	1.26712	3.55 [0.83 - 15.24]
ZFPL1	zinc finger protein-like 1	0.894737	5.0238e-06	0.000239046	2.49805	0.000458449	1.94076	6.96 [2.35 - 20.62]
METTL13	methyltransferase like 13	0.236842	0.00275175	0.0587437	2.49718	0.00348425	1.36919	3.93 [1.57 - 9.85]
NCDN	neurochondrin	0.210526	0.00344793	0.0704482	2.49431	0.00881531	1.42881	4.17 [1.43 - 12.16]
GEMIN6	gem (nuclear organelle) associated protein 6	0.210526	0.00344793	0.0704482	2.49431	0.0348533	0.981613	2.67 [1.07 - 6.64]
PRKAB2	protein kinase, AMP-activated, beta 2 non-catalytic subunit	0.842105	2.307e-07	1.39907e-05	2.49397	0.000272894	2.44773	11.56 [3.09 - 43.20]
POLR1C	polymerase (RNA) I polypeptide C, 30kDa	0.342105	0.000323799	0.00975856	2.4921	0.0123811	1.22094	3.39 [1.30 - 8.83]
SFXN4	sideroflexin 4	0.342105	0.000323799	0.00975856	2.4921	0.0241753	0.969202	2.64 [1.13 - 6.12]
USP36	ubiquitin specific peptidase 36	0.368421	0.000388063	0.0114044	2.48911	0.00921502	1.2205	3.39 [1.35 - 8.49]
MET	met proto-oncogene (hepatocyte growth factor receptor)	0.868421	6.33082e-06	0.000295058	2.4856	0.000498043	0.904851	2.47 [1.49 - 4.11]
PDAP1	PDGFA associated protein 1	0.868421	6.33082e-06	0.000295058	2.4856	0.0173661	1.31623	3.73 [1.26 - 11.03]
DGCR14	DiGeorge syndrome critical region gene 14	0.868421	1.23445e-06	6.60691e-05	2.48556	0.00927908	1.28489	3.61 [1.37 - 9.52]
TMEM169	transmembrane protein 169	0.894737	1.95635e-06	0.00010089	2.4822	0.0485691	1.48843	4.43 [1.01 - 19.44]
GGCX	gamma-glutamyl carboxylase	0.868421	1.89585e-06	9.80214e-05	2.47822	0.00851369	1.55297	4.73 [1.49 - 15.03]
PIGX	phosphatidylinositol glycan anchor biosynthesis, class X	0.868421	1.89585e-06	9.80214e-05	2.47822	0.000207272	2.29211	9.90 [2.95 - 33.22]
TARS	threonyl-tRNA synthetase	0.789474	2.83832e-07	1.69626e-05	2.47813	0.00116289	1.37036	3.94 [1.72 - 9.00]
HEATR6	HEAT repeat containing 6	0.315789	0.000393734	0.0115475	2.47586	0.0406442	0.973416	2.65 [1.04 - 6.72]
WDR77	WD repeat domain 77	0.868421	8.96164e-07	4.91805e-05	2.47279	0.000206618	2.25237	9.51 [2.89 - 31.25]
FOXM1	forkhead box M1	0.868421	8.96164e-07	4.91805e-05	2.47279	0.00063282	1.56411	4.78 [1.95 - 11.72]
DCTPP1	dCTP pyrophosphatase 1	0.868421	8.96164e-07	4.91805e-05	2.47279	0.00985848	1.86576	6.46 [1.57 - 26.65]
AURKB	aurora kinase B	0.868421	8.96164e-07	4.91805e-05	2.47279	6.11802e-05	1.49753	4.47 [2.15 - 9.30]
MRPS15	mitochondrial ribosomal protein S15	0.868421	8.96164e-07	4.91805e-05	2.47279	0.00498151	1.72397	5.61 [1.68 - 18.68]
CSTF1	cleavage stimulation factor, 3' pre-RNA, subunit 1, 50kDa	0.894737	3.49847e-06	0.000171814	2.47179	0.00985387	1.90359	6.71 [1.58 - 28.48]
CARS	cysteinyl-tRNA synthetase	0.894737	3.49847e-06	0.000171814	2.47179	0.011615	0.7013	2.02 [1.17 - 3.48]
PLEKHH1	pleckstrin homology domain containing, family H (with MyTH4 domain) member 1	0.894737	3.49847e-06	0.000171814	2.47179	0.0446997	0.562163	1.75 [1.01 - 3.04]
ARFGAP1	ADP-ribosylation factor GTPase activating protein 1	0.894737	3.49847e-06	0.000171814	2.47179	0.0356248	1.00919	2.74 [1.07 - 7.03]
PIGT	phosphatidylinositol glycan anchor biosynthesis, class T	0.894737	3.49847e-06	0.000171814	2.47179	0.00403886	1.48645	4.42 [1.60 - 12.18]
UCKL1	uridine-cytidine kinase 1-like 1	0.894737	3.49847e-06	0.000171814	2.47179	0.0081903	1.62346	5.07 [1.52 - 16.89]
SCAND1	SCAN domain containing 1	0.894737	3.49847e-06	0.000171814	2.47179	0.0405209	1.62426	5.07 [1.07 - 24.01]
TMEM177	transmembrane protein 177	0.894737	3.49847e-06	0.000171814	2.47179	0.000872268	1.96165	7.11 [2.24 - 22.57]
NACC2	NACC family member 2, BEN and BTB (POZ) domain containing	0.368421	8.30611e-05	0.00297339	2.46831	0.00751566	1.25974	3.52 [1.40 - 8.88]
RBM28	RNA binding motif protein 28	0.394737	0.000138108	0.00465108	2.46625	0.00249783	1.54982	4.71 [1.72 - 12.86]
SGCB	sarcoglycan, beta (43kDa dystrophin-associated glycoprotein)	0.236842	0.0036663	0.0739974	2.46574	0.0176792	0.86967	2.39 [1.16 - 4.89]
SAC3D1	SAC3 domain containing 1	0.236842	0.0036663	0.0739974	2.46574	0.0214139	1.25869	3.52 [1.20 - 10.29]
ZBTB48	zinc finger and BTB domain containing 48	0.263158	0.00333606	0.0686086	2.46163	0.0396325	0.746152	2.11 [1.04 - 4.29]
FANCG	Fanconi anemia, complementation group G	0.868421	2.09441e-06	0.000107404	2.45823	0.00781927	1.83067	6.24 [1.62 - 24.04]
MRPS12	mitochondrial ribosomal protein S12	0.368421	0.000222553	0.00705337	2.45613	0.000421374	1.66385	5.28 [2.09 - 13.31]
NRAS	neuroblastoma RAS viral (v-ras) oncogene homolog	0.368421	0.000222553	0.00705337	2.45613	0.00230122	1.65393	5.23 [1.80 - 15.14]
CSE1L	CSE1 chromosome segregation 1-like (yeast)	0.763158	5.00182e-07	2.86877e-05	2.45612	0.00161076	2.3641	10.63 [2.45 - 46.21]
CLN3	ceroid-lipofuscinosis, neuronal 3	0.447368	0.000182778	0.00594232	2.4548	0.00294894	1.44766	4.25 [1.64 - 11.05]
EIF3C	eukaryotic translation initiation factor 3, subunit C	0.447368	0.000182778	0.00594232	2.4548	0.00294894	1.44766	4.25 [1.64 - 11.05]
WDR73	WD repeat domain 73	0.447368	0.000182778	0.00594232	2.4548	0.00604054	1.84215	6.31 [1.69 - 23.51]
ETV1	ets variant 1	0.868421	3.02859e-06	0.000150585	2.45385	0.00198243	1.97941	7.24 [2.06 - 25.38]
NCOR2	nuclear receptor corepressor 2	0.815789	2.97269e-06	0.000148039	2.44973	0.0101834	2.59456	13.39 [1.85 - 96.90]
PGM1	phosphoglucomutase 1	0.263158	0.0037615	0.0755282	2.44845	0.0059472	1.33217	3.79 [1.47 - 9.79]
NEAT1	nuclear paraspeckle assembly transcript 1 (non-protein coding)	0.763158	1.13567e-06	6.11833e-05	2.44723	0.0241056	1.0657	2.90 [1.15 - 7.33]
ITGA7	integrin, alpha 7	0.894737	9.63199e-06	0.000431871	2.44616	0.00150817	0.795807	2.22 [1.36 - 3.62]
UBE2H	ubiquitin-conjugating enzyme E2H	0.236842	0.00390286	0.0777835	2.44411	0.0438161	0.810206	2.25 [1.02 - 4.94]
YEATS2	YEATS domain containing 2	0.236842	0.00362838	0.0733849	2.44347	0.0676604	0.797392	2.22 [0.94 - 5.22]
BEND3	BEN domain containing 3	0.236842	0.0041284	0.0813399	2.43867	0.0153595	1.1416	3.13 [1.24 - 7.88]
PPP1CB	protein phosphatase 1, catalytic subunit, beta isozyme	0.236842	0.0041284	0.0813399	2.43867	0.0200472	1.23296	3.43 [1.21 - 9.70]
FBXO22	F-box protein 22	0.236842	0.0041284	0.0813399	2.43867	0.00749604	1.57257	4.82 [1.52 - 15.26]
TWF1	twinfilin, actin-binding protein, homolog 1 (Drosophila)	0.236842	0.0041284	0.0813399	2.43867	0.0263379	1.13913	3.12 [1.14 - 8.54]
PGAP1	post-GPI attachment to proteins 1	0.210526	0.0041525	0.0817169	2.4339	0.034679	0.59825	1.82 [1.04 - 3.17]
FDFT1	farnesyl-diphosphate farnesyltransferase 1	0.210526	0.0041525	0.0817169	2.4339	0.0663564	0.926317	2.53 [0.94 - 6.79]
WRNIP1	Werner helicase interacting protein 1	0.210526	0.0041525	0.0817169	2.4339	0.00507906	1.30423	3.68 [1.48 - 9.18]
RAC3	ras-related C3 botulinum toxin substrate 3 (rho family, small GTP binding protein Rac3)	0.289474	0.00324743	0.0671407	2.43387	0.0338459	0.926484	2.53 [1.07 - 5.94]
APEH	N-acylaminoacyl-peptide hydrolase	0.868421	3.29497e-06	0.000162655	2.43381	0.0162044	1.59722	4.94 [1.34 - 18.16]
MAP3K11	mitogen-activated protein kinase kinase kinase 11	0.868421	3.29497e-06	0.000162655	2.43381	0.0288349	1.18926	3.28 [1.13 - 9.54]
NSD1	nuclear receptor binding SET domain protein 1	0.868421	3.29497e-06	0.000162655	2.43381	0.00200861	1.48237	4.40 [1.72 - 11.28]
ALDH4A1	aldehyde dehydrogenase 4 family, member A1	0.868421	3.29497e-06	0.000162655	2.43381	0.0132416	1.12553	3.08 [1.26 - 7.51]
SEC11A	SEC11 homolog A (S. cerevisiae)	0.868421	3.29497e-06	0.000162655	2.43381	0.0772942	1.38765	4.01 [0.86 - 18.68]
NF2	neurofibromin 2 (merlin)	0.289474	0.00322988	0.0668488	2.4319	0.0213914	1.23362	3.43 [1.20 - 9.82]
ZSCAN20	zinc finger and SCAN domain containing 20	0.842105	1.69788e-06	8.85789e-05	2.43046	0.00204235	2.69645	14.83 [2.67 - 82.28]
JAZF1	JAZF zinc finger 1	0.842105	1.69788e-06	8.85789e-05	2.43046	0.00517913	1.13724	3.12 [1.40 - 6.92]
FAM126A	family with sequence similarity 126, member A	0.763158	3.84219e-07	2.24673e-05	2.42773	0.000227315	1.5288	4.61 [2.05 - 10.40]
DBP	D site of albumin promoter (albumin D-box) binding protein	0.263158	0.00355064	0.0721242	2.4262	0.0254721	1.28145	3.60 [1.17 - 11.09]
UBQLN1	ubiquilin 1	0.236842	0.0040063	0.0794209	2.42553	0.0194541	1.13262	3.10 [1.20 - 8.03]
COQ4	coenzyme Q4 homolog (S. cerevisiae)	0.236842	0.0040063	0.0794209	2.42553	0.0609345	0.614012	1.85 [0.97 - 3.51]
EIF2S2	eukaryotic translation initiation factor 2, subunit 2 beta, 38kDa	0.868421	2.44176e-06	0.000123631	2.41841	0.00238926	2.75945	15.79 [2.66 - 93.72]
FLCN	folliculin	0.236842	0.00420529	0.0825408	2.41747	0.0355827	0.894467	2.45 [1.06 - 5.63]
RAD54B	RAD54 homolog B (S. cerevisiae)	0.342105	0.0003484	0.0103943	2.41656	0.00474137	0.775879	2.17 [1.27 - 3.72]
ORC5	origin recognition complex, subunit 5	0.763158	4.69976e-07	2.70796e-05	2.41582	9.19785e-05	2.17301	8.78 [2.96 - 26.10]
SUN1	Sad1 and UNC84 domain containing 1	0.894737	4.29778e-06	0.000207333	2.41504	0.00219752	1.26048	3.53 [1.57 - 7.90]
DCUN1D5	DCN1, defective in cullin neddylation 1, domain containing 5 (S. cerevisiae)	0.894737	4.29778e-06	0.000207333	2.41504	0.00869887	1.7727	5.89 [1.57 - 22.13]
NUP155	nucleoporin 155kDa	0.894737	4.29778e-06	0.000207333	2.41504	0.00128926	1.57005	4.81 [1.85 - 12.51]
CCT5	chaperonin containing TCP1, subunit 5 (epsilon)	0.894737	4.29778e-06	0.000207333	2.41504	0.017136	1.57837	4.85 [1.32 - 17.75]
MRPS17	mitochondrial ribosomal protein S17	0.894737	4.29778e-06	0.000207333	2.41504	0.00287027	1.68328	5.38 [1.78 - 16.28]
PAIP1	poly(A) binding protein interacting protein 1	0.394737	0.000190019	0.00614706	2.41412	0.00875985	1.59036	4.91 [1.49 - 16.11]
KLHL12	kelch-like 12 (Drosophila)	0.447368	0.000295057	0.00900599	2.41263	0.0168413	0.963431	2.62 [1.19 - 5.77]
CSTF3	cleavage stimulation factor, 3' pre-RNA, subunit 3, 77kDa	0.5	8.24219e-06	0.000374969	2.41204	0.00242584	1.56022	4.76 [1.74 - 13.05]
NOP16	NOP16 nucleolar protein homolog (yeast)	0.315789	0.000488211	0.0138842	2.41067	0.0062647	1.19655	3.31 [1.40 - 7.80]
SRPRB	signal recognition particle receptor, B subunit	0.236842	0.00406288	0.080312	2.41047	0.00832721	1.64044	5.16 [1.52 - 17.44]
G2E3	G2/M-phase specific E3 ubiquitin protein ligase	0.842105	1.28419e-06	6.85161e-05	2.40867	0.0175547	1.46325	4.32 [1.29 - 14.45]
SDF4	stromal cell derived factor 4	0.263158	0.00398256	0.079046	2.40813	0.0314518	1.56166	4.77 [1.15 - 19.78]
MNS1	meiosis-specific nuclear structural 1	0.236842	0.00485988	0.0925482	2.40752	0.019359	1.08484	2.96 [1.19 - 7.35]
ORC6	origin recognition complex, subunit 6	0.842105	1.9661e-06	0.000101351	2.40658	0.000651153	2.59741	13.43 [3.02 - 59.78]
ALDH7A1	aldehyde dehydrogenase 7 family, member A1	0.236842	0.00441487	0.0857863	2.40439	0.0552549	0.520682	1.68 [0.99 - 2.87]
HSPB1	heat shock 27kDa protein 1	0.263158	0.00374452	0.0752558	2.39994	0.0238891	1.32885	3.78 [1.19 - 11.96]
EPS15L1	epidermal growth factor receptor pathway substrate 15-like 1	0.868421	2.08857e-06	0.00010713	2.39981	0.00135992	2.17732	8.82 [2.33 - 33.44]
KCNG3	potassium voltage-gated channel, subfamily G, member 3	0.868421	3.74249e-06	0.000182732	2.39868	0.0510282	1.41904	4.13 [0.99 - 17.19]
STK36	serine/threonine kinase 36	0.236842	0.00514008	0.0967214	2.39776	0.0390603	0.925815	2.52 [1.05 - 6.08]
KDM4A	lysine (K)-specific demethylase 4A	0.868421	1.60974e-05	0.000686962	2.39592	0.00160362	3.17042	23.82 [3.32 - 170.69]
DHCR24	24-dehydrocholesterol reductase	0.789474	5.83313e-06	0.000273877	2.39287	0.00888485	0.820214	2.27 [1.23 - 4.20]
MMP13	matrix metallopeptidase 13 (collagenase 3)	0.894737	7.56046e-06	0.000346707	2.39189	0.0378553	0.82265	2.28 [1.05 - 4.95]
RNF130	ring finger protein 130	0.868421	3.90319e-06	0.000189885	2.39141	0.00076066	3.32736	27.86 [4.02 - 193.34]
HS2ST1	heparan sulfate 2-O-sulfotransferase 1	0.394737	0.000229236	0.00723702	2.39073	0.00446872	1.21914	3.38 [1.46 - 7.84]
ABHD10	abhydrolase domain containing 10	0.552632	3.46952e-05	0.00136874	2.38955	0.0226346	0.862742	2.37 [1.13 - 4.98]
PTPN9	protein tyrosine phosphatase, non-receptor type 9	0.236842	0.00498897	0.0944786	2.3888	0.0419504	1.40225	4.06 [1.05 - 15.70]
ENSA	endosulfine alpha	0.447368	0.000224723	0.0071131	2.38819	0.0035958	1.10186	3.01 [1.43 - 6.32]
POLR2I	polymerase (RNA) II (DNA directed) polypeptide I, 14.5kDa	0.868421	2.823e-06	0.000141202	2.38805	0.0189693	1.68407	5.39 [1.32 - 22.00]
RABGGTB	Rab geranylgeranyltransferase, beta subunit	0.868421	2.823e-06	0.000141202	2.38805	0.0420571	1.01109	2.75 [1.04 - 7.29]
CBL	Cas-Br-M (murine) ecotropic retroviral transforming sequence	0.236842	0.00508567	0.095916	2.38583	0.0238825	1.7642	5.84 [1.26 - 26.97]
NUPL1	nucleoporin like 1	0.210526	0.00519502	0.0975325	2.38528	0.0286878	0.856893	2.36 [1.09 - 5.08]
VEPH1	ventricular zone expressed PH domain homolog 1 (zebrafish)	0.473684	7.39877e-06	0.000339966	2.38326	0.0021655	0.467019	1.60 [1.18 - 2.15]
ARPC5	actin related protein 2/3 complex, subunit 5, 16kDa	0.236842	0.00466643	0.0896296	2.3822	0.0396065	1.06033	2.89 [1.05 - 7.93]
HSP90AB1	heat shock protein 90kDa alpha (cytosolic), class B member 1	0.236842	0.00441922	0.0858533	2.38143	0.0447656	1.07532	2.93 [1.03 - 8.38]
ESCO2	establishment of cohesion 1 homolog 2 (S. cerevisiae)	0.710526	4.25876e-06	0.000205614	2.38069	4.9639e-05	2.04344	7.72 [2.88 - 20.71]
MDM2	Mdm2 p53 binding protein homolog (mouse)	0.842105	1.97714e-06	0.000101873	2.37935	0.000113501	1.76213	5.82 [2.38 - 14.25]
CDK2	cyclin-dependent kinase 2	0.789474	2.42634e-06	0.000122916	2.37844	0.000771962	1.26589	3.55 [1.70 - 7.42]
MRPS5	mitochondrial ribosomal protein S5	0.236842	0.00495755	0.09401	2.37625	0.0222698	1.37121	3.94 [1.22 - 12.77]
LRGUK	leucine-rich repeats and guanylate kinase domain containing	0.236842	0.00493173	0.0936242	2.37547	0.0233199	0.653429	1.92 [1.09 - 3.38]
FAM84A	family with sequence similarity 84, member A	0.263158	0.00458762	0.0884315	2.37463	0.0945404	1.68596	5.40 [0.75 - 38.96]
FEN1	flap structure-specific endonuclease 1	0.368421	0.000342167	0.0102339	2.3744	0.000533573	1.97437	7.20 [2.36 - 22.02]
PNPLA3	patatin-like phospholipase domain containing 3	0.263158	0.00479919	0.0916358	2.37397	0.0452446	0.437599	1.55 [1.01 - 2.38]
VPS16	vacuolar protein sorting 16 homolog (S. cerevisiae)	0.605263	2.88949e-05	0.00116209	2.37386	0.0548402	0.5679	1.76 [0.99 - 3.15]
CTTN	cortactin	0.342105	0.000484665	0.0137979	2.37152	0.000546036	1.77029	5.87 [2.15 - 16.02]
ZRANB2	zinc finger, RAN-binding domain containing 2	0.894737	2.78023e-05	0.00112264	2.3702	0.0592506	1.5252	4.60 [0.94 - 22.42]
VKORC1L1	vitamin K epoxide reductase complex, subunit 1-like 1	0.894737	2.78023e-05	0.00112264	2.3702	0.000418305	2.27001	9.68 [2.74 - 34.16]
KCTD5	potassium channel tetramerisation domain containing 5	0.894737	2.78023e-05	0.00112264	2.3702	0.0601477	1.01696	2.76 [0.96 - 7.98]
TEAD3	TEA domain family member 3	0.263158	0.00470637	0.0902347	2.36894	0.0518211	0.834542	2.30 [0.99 - 5.34]
FGD1	FYVE, RhoGEF and PH domain containing 1	0.684211	3.75382e-06	0.000183237	2.36794	0.000201656	2.39608	10.98 [3.10 - 38.84]
USP46	ubiquitin specific peptidase 46	0.315789	0.000586587	0.0162374	2.36785	0.0321127	0.873385	2.40 [1.08 - 5.32]
USP14	ubiquitin specific peptidase 14 (tRNA-guanine transglycosylase)	0.842105	4.97442e-06	0.000236903	2.36532	0.0259681	1.79366	6.01 [1.24 - 29.15]
TSEN15	tRNA splicing endonuclease 15 homolog (S. cerevisiae)	0.447368	9.65784e-05	0.00339649	2.36233	0.00359905	1.09055	2.98 [1.43 - 6.20]
DTYMK	deoxythymidylate kinase (thymidylate kinase)	0.263158	0.00495593	0.0939857	2.35955	0.00855105	1.40623	4.08 [1.43 - 11.64]
IMMP1L	IMP1 inner mitochondrial membrane peptidase-like (S. cerevisiae)	0.263158	0.00495593	0.0939857	2.35955	0.0448608	0.980047	2.66 [1.02 - 6.94]
LSM4	LSM4 homolog, U6 small nuclear RNA associated (S. cerevisiae)	0.868421	3.50686e-06	0.000172191	2.35926	0.0340065	1.47809	4.38 [1.12 - 17.20]
CDCA4	cell division cycle associated 4	0.868421	3.50686e-06	0.000172191	2.35926	0.000626619	2.20584	9.08 [2.56 - 32.14]
TIPRL	TIP41, TOR signaling pathway regulator-like (S. cerevisiae)	0.868421	3.50686e-06	0.000172191	2.35926	0.00120375	1.56397	4.78 [1.85 - 12.31]
ABL2	v-abl Abelson murine leukemia viral oncogene homolog 2	0.868421	3.50686e-06	0.000172191	2.35926	0.00892783	1.35465	3.88 [1.40 - 10.70]
SDHC	succinate dehydrogenase complex, subunit C, integral membrane protein, 15kDa	0.552632	1.51374e-05	0.000649906	2.35816	0.00045716	1.94873	7.02 [2.36 - 20.88]
GZF1	GDNF-inducible zinc finger protein 1	0.368421	0.000352766	0.0105064	2.35731	0.0103992	1.30047	3.67 [1.36 - 9.93]
ADAM17	ADAM metallopeptidase domain 17	0.868421	6.40075e-06	0.00029802	2.35488	0.0412189	2.31921	10.17 [1.10 - 94.26]
DEGS1	degenerative spermatocyte homolog 1, lipid desaturase (Drosophila)	0.421053	0.000104689	0.0036465	2.35346	0.075392	0.792898	2.21 [0.92 - 5.30]
TMEM56	transmembrane protein 56	0.447368	7.86626e-05	0.00283381	2.35283	0.0184528	0.487833	1.63 [1.09 - 2.44]
EIF4EBP1	eukaryotic translation initiation factor 4E binding protein 1	0.394737	0.000151163	0.0050339	2.35104	0.000756726	1.26751	3.55 [1.70 - 7.43]
TCFL5	transcription factor-like 5 (basic helix-loop-helix)	0.473684	3.53186e-05	0.0013907	2.351	0.000649656	1.00332	2.73 [1.53 - 4.86]
RPS16	ribosomal protein S16	0.894737	9.12097e-06	0.000411054	2.34798	0.0296541	1.93837	6.95 [1.21 - 39.86]
RUSC1	RUN and SH3 domain containing 1	0.894737	9.12097e-06	0.000411054	2.34798	0.0747214	0.923535	2.52 [0.91 - 6.95]
CHRNA1	cholinergic receptor, nicotinic, alpha 1 (muscle)	0.894737	9.12097e-06	0.000411054	2.34798	0.0370395	0.619866	1.86 [1.04 - 3.33]
SLC30A5	solute carrier family 30 (zinc transporter), member 5	0.368421	0.000388987	0.0114277	2.34583	0.034283	1.00012	2.72 [1.08 - 6.86]
ADPRH	ADP-ribosylarginine hydrolase	0.868421	3.60859e-06	0.00017675	2.34491	0.0209776	1.9049	6.72 [1.33 - 33.86]
OIP5	Opa interacting protein 5	0.421053	0.000183074	0.00595073	2.34449	0.000224896	1.61749	5.04 [2.13 - 11.90]
BNC2	basonuclin 2	0.868421	8.94106e-06	0.000403696	2.34238	0.0934092	0.764776	2.15 [0.88 - 5.25]
CHST9	carbohydrate (N-acetylgalactosamine 4-0) sulfotransferase 9	0.868421	8.94106e-06	0.000403696	2.34238	0.0563125	0.404192	1.50 [0.99 - 2.27]
THEM4	thioesterase superfamily member 4	0.657895	4.93033e-06	0.000234989	2.34025	0.00157314	1.71799	5.57 [1.92 - 16.17]
RBL1	retinoblastoma-like 1 (p107)	0.894737	1.39113e-05	0.000602208	2.33747	0.00427471	2.33652	10.35 [2.08 - 51.39]
RGS12	regulator of G-protein signaling 12	0.789474	4.12552e-07	2.39993e-05	2.33516	0.00592647	1.88656	6.60 [1.72 - 25.29]
GGH	gamma-glutamyl hydrolase (conjugase, folylpolygammaglutamyl hydrolase)	0.394737	0.000177092	0.00578072	2.33369	0.00386305	1.23925	3.45 [1.49 - 8.00]
POLD2	polymerase (DNA directed), delta 2, regulatory subunit 50kDa	0.763158	1.13601e-06	6.12004e-05	2.33247	2.72327e-05	2.43686	11.44 [3.66 - 35.71]
SCN8A	sodium channel, voltage gated, type VIII, alpha subunit	0.368421	0.000188004	0.0060902	2.332	0.00545942	1.5488	4.71 [1.58 - 14.03]
SLC26A6	solute carrier family 26, member 6	0.368421	0.000349108	0.0104125	2.32795	0.00190604	1.35686	3.88 [1.65 - 9.15]
DAP3	death associated protein 3	0.868421	7.07472e-06	0.000326413	2.32601	0.0306658	1.38751	4.00 [1.14 - 14.09]
TAF1D	TATA box binding protein (TBP)-associated factor, RNA polymerase I, D, 41kDa	0.868421	7.07472e-06	0.000326413	2.32601	0.0439783	1.36518	3.92 [1.04 - 14.78]
PCID2	PCI domain containing 2	0.868421	7.07472e-06	0.000326413	2.32601	0.0106199	1.55444	4.73 [1.44 - 15.59]
RRP1B	ribosomal RNA processing 1 homolog B (S. cerevisiae)	0.815789	9.34505e-06	0.000420196	2.32585	0.00624797	1.96506	7.14 [1.74 - 29.18]
IPO5	importin 5	0.894737	1.46487e-05	0.00063095	2.32581	0.0514381	1.01258	2.75 [0.99 - 7.63]
AVEN	apoptosis, caspase activation inhibitor	0.894737	1.46487e-05	0.00063095	2.32581	0.0332744	1.04315	2.84 [1.09 - 7.42]
SEH1L	SEH1-like (S. cerevisiae)	0.894737	1.46487e-05	0.00063095	2.32581	0.000686605	1.97072	7.18 [2.30 - 22.39]
CHEK1	checkpoint kinase 1	0.894737	1.46487e-05	0.00063095	2.32581	0.000738292	2.06288	7.87 [2.37 - 26.07]
ANKRD36	ankyrin repeat domain 36	0.894737	5.29404e-06	0.000250733	2.32425	0.00198791	1.00783	2.74 [1.45 - 5.19]
NEIL2	nei endonuclease VIII-like 2 (E. coli)	0.421053	0.000115927	0.00398866	2.32414	0.00154922	1.38004	3.98 [1.69 - 9.34]
ANP32A	acidic (leucine-rich) nuclear phosphoprotein 32 family, member A	0.5	5.27287e-06	0.00024982	2.32284	0.000825875	2.47561	11.89 [2.79 - 50.74]
POPDC3	popeye domain containing 3	0.447368	0.00021576	0.00686585	2.31908	0.00203483	0.707813	2.03 [1.29 - 3.18]
ZWINT	ZW10 interactor	0.868421	5.77728e-06	0.00027149	2.31869	0.00519281	1.60415	4.97 [1.61 - 15.32]
ABI2	abl-interactor 2	0.394737	0.000409987	0.0119555	2.31779	0.00316354	2.25566	9.54 [2.13 - 42.68]
NUP98	nucleoporin 98kDa	0.894737	3.30911e-05	0.00131203	2.31762	0.0637371	1.51451	4.55 [0.92 - 22.55]
SPRED1	sprouty-related, EVH1 domain containing 1	0.605263	4.35226e-05	0.00167565	2.31365	0.00966173	0.878049	2.41 [1.24 - 4.68]
PDE3A	phosphodiesterase 3A, cGMP-inhibited	0.763158	3.26004e-07	1.92909e-05	2.31239	0.000678789	0.82639	2.29 [1.42 - 3.68]
TMEM106B	transmembrane protein 106B	0.578947	3.37316e-06	0.00016618	2.31212	0.0135845	1.5688	4.80 [1.38 - 16.69]
TPX2	TPX2, microtubule-associated, homolog (Xenopus laevis)	0.789474	1.78651e-06	9.28178e-05	2.31208	0.000292729	1.77815	5.92 [2.26 - 15.49]
CENPI	centromere protein I	0.868421	2.102e-06	0.000107761	2.30984	0.00103741	1.99499	7.35 [2.23 - 24.22]
TWSG1	twisted gastrulation homolog 1 (Drosophila)	0.736842	4.64709e-06	0.00022265	2.30977	0.0119477	1.00239	2.72 [1.25 - 5.95]
AKIRIN1	akirin 1	0.473684	7.81183e-05	0.00281646	2.30627	0.00533688	1.29935	3.67 [1.47 - 9.15]
PEX1	peroxisomal biogenesis factor 1	0.842105	8.26358e-06	0.000375852	2.30383	0.0465372	0.950177	2.59 [1.01 - 6.59]
GATAD1	GATA zinc finger domain containing 1	0.842105	8.26358e-06	0.000375852	2.30383	0.0465372	0.950177	2.59 [1.01 - 6.59]
MDH2	malate dehydrogenase 2, NAD (mitochondrial)	0.842105	8.26358e-06	0.000375852	2.30383	0.000650444	2.65845	14.27 [3.10 - 65.80]
MAD1L1	MAD1 mitotic arrest deficient-like 1 (yeast)	0.842105	8.26358e-06	0.000375852	2.30383	0.0103858	0.858095	2.36 [1.22 - 4.55]
GSTM4	glutathione S-transferase mu 4	0.842105	8.26358e-06	0.000375852	2.30383	0.0111912	0.796807	2.22 [1.20 - 4.11]
CASP2	caspase 2, apoptosis-related cysteine peptidase	0.842105	8.26358e-06	0.000375852	2.30383	0.0527839	1.14008	3.13 [0.99 - 9.91]
XPO4	exportin 4	0.842105	8.26358e-06	0.000375852	2.30383	0.0791236	0.792322	2.21 [0.91 - 5.35]
DBF4	DBF4 homolog (S. cerevisiae)	0.842105	8.26358e-06	0.000375852	2.30383	0.00109231	1.6333	5.12 [1.92 - 13.65]
CTPS	CTP synthase	0.842105	8.26358e-06	0.000375852	2.30383	0.000826307	1.6434	5.17 [1.97 - 13.55]
ABCF2	ATP-binding cassette, sub-family F (GCN20), member 2	0.842105	8.26358e-06	0.000375852	2.30383	0.000286258	2.15293	8.61 [2.69 - 27.56]
DEDD	death effector domain containing	0.552632	8.74395e-05	0.00311137	2.30238	0.00564184	1.00481	2.73 [1.34 - 5.56]
RMND1	required for meiotic nuclear division 1 homolog (S. cerevisiae)	0.342105	0.000468328	0.0133992	2.30195	0.0312106	0.935436	2.55 [1.09 - 5.97]
GLYCTK	glycerate kinase	0.868421	1.04556e-05	0.000465187	2.30169	0.0301016	1.49282	4.45 [1.15 - 17.15]
HAGHL	hydroxyacylglutathione hydrolase-like	0.868421	1.04556e-05	0.000465187	2.30169	0.000281111	1.76364	5.83 [2.25 - 15.11]
CDC25A	cell division cycle 25 homolog A (S. pombe)	0.868421	1.04556e-05	0.000465187	2.30169	0.00061328	1.16914	3.22 [1.65 - 6.28]
MRS2	MRS2 magnesium homeostasis factor homolog (S. cerevisiae)	0.868421	1.04556e-05	0.000465187	2.30169	0.00074287	1.10735	3.03 [1.59 - 5.76]
SNRPA	small nuclear ribonucleoprotein polypeptide A	0.868421	1.04556e-05	0.000465187	2.30169	0.00652619	1.82436	6.20 [1.66 - 23.08]
MECR	mitochondrial trans-2-enoyl-CoA reductase	0.868421	1.04556e-05	0.000465187	2.30169	0.00150158	1.44386	4.24 [1.74 - 10.33]
TXN2	thioredoxin 2	0.868421	1.04556e-05	0.000465187	2.30169	0.00265078	1.56496	4.78 [1.72 - 13.27]
AURKAIP1	aurora kinase A interacting protein 1	0.868421	1.04556e-05	0.000465187	2.30169	0.0181879	2.1534	8.61 [1.44 - 51.44]
MRPS11	mitochondrial ribosomal protein S11	0.868421	1.04556e-05	0.000465187	2.30169	0.00407528	1.72625	5.62 [1.73 - 18.25]
RFC5	replication factor C (activator 1) 5, 36.5kDa	0.868421	1.04556e-05	0.000465187	2.30169	0.00176941	1.21378	3.37 [1.57 - 7.20]
COX5B	cytochrome c oxidase subunit Vb	0.868421	1.04556e-05	0.000465187	2.30169	0.0410139	1.39604	4.04 [1.06 - 15.41]
MRPL11	mitochondrial ribosomal protein L11	0.868421	1.04556e-05	0.000465187	2.30169	0.0584252	1.10657	3.02 [0.96 - 9.51]
NDUFS7	NADH dehydrogenase (ubiquinone) Fe-S protein 7, 20kDa (NADH-coenzyme Q reductase)	0.868421	1.04556e-05	0.000465187	2.30169	0.0585128	0.985236	2.68 [0.97 - 7.43]
CCNL2	cyclin L2	0.868421	1.04556e-05	0.000465187	2.30169	0.0181879	2.1534	8.61 [1.44 - 51.44]
ERI3	ERI1 exoribonuclease family member 3	0.868421	1.04556e-05	0.000465187	2.30169	0.00135001	1.67431	5.34 [1.92 - 14.85]
FIS1	fission 1 (mitochondrial outer membrane) homolog (S. cerevisiae)	0.868421	1.04556e-05	0.000465187	2.30169	0.0225002	1.20382	3.33 [1.19 - 9.37]
HMOX2	heme oxygenase (decycling) 2	0.868421	1.04556e-05	0.000465187	2.30169	0.0216847	1.18595	3.27 [1.19 - 9.01]
RCCD1	RCC1 domain containing 1	0.868421	1.04556e-05	0.000465187	2.30169	0.00135997	2.0577	7.83 [2.22 - 27.57]
RNASEH2C	ribonuclease H2, subunit C	0.868421	1.04556e-05	0.000465187	2.30169	0.0226965	1.41957	4.14 [1.22 - 14.02]
MARS2	methionyl-tRNA synthetase 2, mitochondrial	0.868421	1.04556e-05	0.000465187	2.30169	0.0206704	1.21206	3.36 [1.20 - 9.38]
TMTC4	transmembrane and tetratricopeptide repeat containing 4	0.868421	1.04556e-05	0.000465187	2.30169	0.00704996	1.21304	3.36 [1.39 - 8.13]
RPS5	ribosomal protein S5	0.868421	1.04556e-05	0.000465187	2.30169	0.0572814	2.71709	15.14 [0.92 - 249.21]
RANBP1	RAN binding protein 1	0.868421	1.04556e-05	0.000465187	2.30169	0.00227044	1.91579	6.79 [1.98 - 23.24]
TOMM22	translocase of outer mitochondrial membrane 22 homolog (yeast)	0.868421	1.04556e-05	0.000465187	2.30169	0.023239	0.83554	2.31 [1.12 - 4.75]
FANCD2	Fanconi anemia, complementation group D2	0.868421	1.04556e-05	0.000465187	2.30169	0.00359745	0.916858	2.50 [1.35 - 4.64]
G3BP1	GTPase activating protein (SH3 domain) binding protein 1	0.868421	1.04556e-05	0.000465187	2.30169	0.05445	0.8329	2.30 [0.98 - 5.37]
IFRD2	interferon-related developmental regulator 2	0.868421	1.04556e-05	0.000465187	2.30169	0.000661608	2.26966	9.68 [2.62 - 35.73]
MRPL37	mitochondrial ribosomal protein L37	0.868421	1.04556e-05	0.000465187	2.30169	0.000265995	2.55367	12.85 [3.26 - 50.72]
PLK1	polo-like kinase 1	0.868421	1.04556e-05	0.000465187	2.30169	0.000397138	1.69031	5.42 [2.13 - 13.81]
RRP1	ribosomal RNA processing 1 homolog (S. cerevisiae)	0.868421	1.04556e-05	0.000465187	2.30169	0.000829399	2.67519	14.52 [3.02 - 69.67]
DENR	density-regulated protein	0.605263	1.48104e-05	0.000637228	2.30024	6.1743e-05	2.60608	13.55 [3.78 - 48.48]
PRCC	papillary renal cell carcinoma (translocation-associated)	0.526316	9.35003e-05	0.00330088	2.29762	0.00909582	1.66622	5.29 [1.51 - 18.51]
SIRT5	sirtuin 5	0.368421	0.000340405	0.0101885	2.29436	0.00611981	1.40042	4.06 [1.49 - 11.04]
ITPA	inosine triphosphatase (nucleoside triphosphate pyrophosphatase)	0.315789	0.000644186	0.017583	2.29331	0.00216803	1.65194	5.22 [1.81 - 15.00]
NUTF2	nuclear transport factor 2	0.315789	0.000644186	0.017583	2.29331	0.00532993	1.52693	4.60 [1.57 - 13.48]
RFC4	replication factor C (activator 1) 4, 37kDa	0.763158	7.33253e-07	4.08644e-05	2.29278	0.00020208	1.78196	5.94 [2.32 - 15.21]
RAD1	RAD1 homolog (S. pombe)	0.763158	7.33253e-07	4.08644e-05	2.29278	0.00980251	1.50617	4.51 [1.44 - 14.14]
PLEKHA6	pleckstrin homology domain containing, family A member 6	0.894737	2.41703e-05	0.00099019	2.29251	0.0345713	0.722304	2.06 [1.05 - 4.02]
MCM7	minichromosome maintenance complex component 7	0.894737	2.41703e-05	0.00099019	2.29251	0.00045619	1.51557	4.55 [1.95 - 10.62]
COMMD7	COMM domain containing 7	0.894737	2.41703e-05	0.00099019	2.29251	0.0768279	1.07033	2.92 [0.89 - 9.54]
GIGYF2	GRB10 interacting GYF protein 2	0.894737	2.41703e-05	0.00099019	2.29251	0.0448386	1.17345	3.23 [1.03 - 10.17]
GINS1	GINS complex subunit 1 (Psf1 homolog)	0.894737	2.41703e-05	0.00099019	2.29251	0.000957759	1.70077	5.48 [2.00 - 15.03]
CDK5RAP1	CDK5 regulatory subunit associated protein 1	0.894737	2.41703e-05	0.00099019	2.29251	0.0387219	1.2776	3.59 [1.07 - 12.05]
NANP	N-acetylneuraminic acid phosphatase	0.894737	2.41703e-05	0.00099019	2.29251	0.0140645	1.45304	4.28 [1.34 - 13.64]
SNRNP40	small nuclear ribonucleoprotein 40kDa (U5)	0.894737	2.41703e-05	0.00099019	2.29251	0.0517338	0.582797	1.79 [1.00 - 3.22]
SMARCB1	SWI/SNF related, matrix associated, actin dependent regulator of chromatin, subfamily b, member 1	0.894737	2.41703e-05	0.00099019	2.29251	0.00547052	0.951927	2.59 [1.32 - 5.07]
TWISTNB	TWIST neighbor	0.894737	2.41703e-05	0.00099019	2.29251	0.00175791	1.18993	3.29 [1.56 - 6.93]
CDC25C	cell division cycle 25 homolog C (S. pombe)	0.894737	2.41703e-05	0.00099019	2.29251	0.000710174	1.70741	5.51 [2.05 - 14.82]
FAHD2A	fumarylacetoacetate hydrolase domain containing 2A	0.894737	2.41703e-05	0.00099019	2.29251	0.00359936	1.45342	4.28 [1.61 - 11.38]
MTCH2	mitochondrial carrier 2	0.894737	2.41703e-05	0.00099019	2.29251	0.025827	1.57671	4.84 [1.21 - 19.36]
ZMAT5	zinc finger, matrin-type 5	0.894737	2.41703e-05	0.00099019	2.29251	0.0120847	1.18966	3.29 [1.30 - 8.32]
MRTO4	mRNA turnover 4 homolog (S. cerevisiae)	0.894737	2.41703e-05	0.00099019	2.29251	0.000207895	2.68291	14.63 [3.54 - 60.38]
POLR3K	polymerase (RNA) III (DNA directed) polypeptide K, 12.3 kDa	0.894737	2.41703e-05	0.00099019	2.29251	0.00214811	1.50766	4.52 [1.72 - 11.83]
MAD2L2	MAD2 mitotic arrest deficient-like 2 (yeast)	0.894737	2.41703e-05	0.00099019	2.29251	0.00129915	1.43027	4.18 [1.75 - 9.99]
MKKS	McKusick-Kaufman syndrome	0.894737	2.41703e-05	0.00099019	2.29251	0.000115183	1.96244	7.12 [2.62 - 19.30]
BZW2	basic leucine zipper and W2 domains 2	0.894737	2.41703e-05	0.00099019	2.29251	0.000382843	2.0563	7.82 [2.51 - 24.31]
NUDT1	nudix (nucleoside diphosphate linked moiety X)-type motif 1	0.894737	2.41703e-05	0.00099019	2.29251	0.0512743	0.864812	2.37 [1.00 - 5.67]
POLD1	polymerase (DNA directed), delta 1, catalytic subunit 125kDa	0.894737	2.41703e-05	0.00099019	2.29251	0.000239903	2.39461	10.96 [3.05 - 39.35]
CD320	CD320 molecule	0.894737	2.41703e-05	0.00099019	2.29251	0.00203049	1.34969	3.86 [1.64 - 9.09]
FASTKD5	FAST kinase domains 5	0.894737	2.41703e-05	0.00099019	2.29251	0.0242506	1.59002	4.90 [1.23 - 19.55]
MAGI3	membrane associated guanylate kinase, WW and PDZ domain containing 3	0.894737	2.41703e-05	0.00099019	2.29251	0.0303094	1.70307	5.49 [1.18 - 25.64]
FIGNL1	fidgetin-like 1	0.894737	2.41703e-05	0.00099019	2.29251	0.00166203	1.32477	3.76 [1.65 - 8.59]
LARP4	La ribonucleoprotein domain family, member 4	0.894737	2.41703e-05	0.00099019	2.29251	0.00474608	0.61245	1.84 [1.21 - 2.82]
DFFA	DNA fragmentation factor, 45kDa, alpha polypeptide	0.894737	2.41703e-05	0.00099019	2.29251	0.00778429	2.29109	9.89 [1.83 - 53.43]
ZDHHC4	zinc finger, DHHC-type containing 4	0.894737	2.41703e-05	0.00099019	2.29251	0.0346267	1.17181	3.23 [1.09 - 9.57]
MCM5	minichromosome maintenance complex component 5	0.894737	2.41703e-05	0.00099019	2.29251	0.00745983	1.70269	5.49 [1.58 - 19.11]
PURB	purine-rich element binding protein B	0.894737	2.41703e-05	0.00099019	2.29251	0.00334029	1.16793	3.22 [1.47 - 7.01]
SPC24	SPC24, NDC80 kinetochore complex component, homolog (S. cerevisiae)	0.894737	2.41703e-05	0.00099019	2.29251	0.00162664	1.00887	2.74 [1.46 - 5.14]
ATP5J	ATP synthase, H+ transporting, mitochondrial Fo complex, subunit F6	0.894737	2.41703e-05	0.00099019	2.29251	0.00267689	2.80335	16.50 [2.65 - 102.85]
HPS4	Hermansky-Pudlak syndrome 4	0.894737	2.41703e-05	0.00099019	2.29251	0.0123688	1.04963	2.86 [1.26 - 6.50]
FAM173B	family with sequence similarity 173, member B	0.894737	2.41703e-05	0.00099019	2.29251	0.00902397	1.46912	4.35 [1.44 - 13.09]
BNIP1	BCL2/adenovirus E1B 19kDa interacting protein 1	0.552632	3.57155e-05	0.00140465	2.29085	0.000670331	1.83532	6.27 [2.18 - 18.05]
SAMD5	sterile alpha motif domain containing 5	0.421053	9.90338e-05	0.00347247	2.28989	0.00200976	0.712658	2.04 [1.30 - 3.21]
IFNAR1	interferon (alpha, beta and omega) receptor 1	0.315789	0.000896853	0.0232577	2.28968	0.0258893	1.35167	3.86 [1.18 - 12.69]
RAC1	ras-related C3 botulinum toxin substrate 1 (rho family, small GTP binding protein Rac1)	0.789474	1.79093e-05	0.000756254	2.28477	0.00952093	1.71177	5.54 [1.52 - 20.20]
LYPD6	LY6/PLAUR domain containing 6	0.842105	3.16031e-06	0.000156565	2.28431	0.00571657	1.4305	4.18 [1.52 - 11.53]
SLC25A32	solute carrier family 25, member 32	0.342105	0.000738365	0.0197385	2.28125	0.00329235	1.29283	3.64 [1.54 - 8.63]
RBM45	RNA binding motif protein 45	0.342105	0.000738365	0.0197385	2.28125	0.0390914	1.0999	3.00 [1.06 - 8.54]
CEP41	centrosomal protein 41kDa	0.842105	1.14273e-05	0.000504139	2.28014	0.00357773	1.38271	3.99 [1.57 - 10.10]
PPIF	peptidylprolyl isomerase F	0.342105	0.000325228	0.00979568	2.27972	0.00748154	0.968749	2.63 [1.30 - 5.36]
KLHL7	kelch-like 7 (Drosophila)	0.868421	9.34942e-06	0.000420374	2.27809	7.43946e-05	1.66681	5.30 [2.32 - 12.08]
OSBPL6	oxysterol binding protein-like 6	0.473684	3.10635e-05	0.00123987	2.27549	0.000635106	1.0249	2.79 [1.55 - 5.02]
IFRD1	interferon-related developmental regulator 1	0.394737	0.000300475	0.0091487	2.27372	0.0110877	0.859568	2.36 [1.22 - 4.59]
DHTKD1	dehydrogenase E1 and transketolase domain containing 1	0.394737	0.000127319	0.00433088	2.27259	0.00167079	1.99732	7.37 [2.12 - 25.60]
PIGU	phosphatidylinositol glycan anchor biosynthesis, class U	0.894737	2.64529e-05	0.00107368	2.27116	0.00414255	1.75564	5.79 [1.74 - 19.22]
MAP1LC3A	microtubule-associated protein 1 light chain 3 alpha	0.894737	2.64529e-05	0.00107368	2.27116	0.00414255	1.75564	5.79 [1.74 - 19.22]
CDK5	cyclin-dependent kinase 5	0.868421	1.58529e-05	0.000677548	2.27013	0.00121443	1.30257	3.68 [1.67 - 8.10]
GARS	glycyl-tRNA synthetase	0.868421	1.58529e-05	0.000677548	2.27013	0.00195429	2.21384	9.15 [2.25 - 37.15]
FAR1	fatty acyl CoA reductase 1	0.342105	0.00085381	0.0223142	2.26958	0.0116957	1.57594	4.84 [1.42 - 16.46]
NPEPPS	aminopeptidase puromycin sensitive	0.289474	0.00138202	0.0333871	2.26708	0.0372618	1.15109	3.16 [1.07 - 9.34]
SAR1B	SAR1 homolog B (S. cerevisiae)	0.289474	0.00138202	0.0333871	2.26708	0.0235119	0.964181	2.62 [1.14 - 6.04]
TMEM161B	transmembrane protein 161B	0.289474	0.00138202	0.0333871	2.26708	0.0523524	0.871887	2.39 [0.99 - 5.77]
ERF	Ets2 repressor factor	0.342105	0.000591004	0.0163413	2.26647	0.0857111	0.783621	2.19 [0.90 - 5.35]
ADAL	adenosine deaminase-like	0.657895	1.19143e-05	0.000523532	2.26557	0.000170402	1.57307	4.82 [2.12 - 10.95]
ORC1	origin recognition complex, subunit 1	0.815789	6.91663e-06	0.000319778	2.26255	0.00109853	0.874695	2.40 [1.42 - 4.05]
PAX9	paired box 9	0.868421	5.13093e-06	0.000243686	2.2621	0.0363572	1.56888	4.80 [1.10 - 20.87]
PRDX5	peroxiredoxin 5	0.894737	2.7717e-05	0.00111956	2.26003	0.00384739	3.03893	20.88 [2.66 - 163.96]
ERAL1	Era G-protein-like 1 (E. coli)	0.894737	2.7717e-05	0.00111956	2.26003	0.0456398	1.72687	5.62 [1.03 - 30.58]
PPP2R1B	protein phosphatase 2, regulatory subunit A, beta	0.894737	2.7717e-05	0.00111956	2.26003	0.0203631	1.18496	3.27 [1.20 - 8.90]
ARF1	ADP-ribosylation factor 1	0.447368	0.000106323	0.00369657	2.25918	0.0068172	3.43565	31.05 [2.58 - 374.08]
MYO10	myosin X	0.894737	3.89432e-05	0.00151747	2.25882	0.0107237	0.881125	2.41 [1.23 - 4.75]
COMMD4	COMM domain containing 4	0.868421	1.67509e-05	0.000712045	2.25868	0.00131744	1.71589	5.56 [1.95 - 15.85]
OXSM	3-oxoacyl-ACP synthase, mitochondrial	0.868421	1.67509e-05	0.000712045	2.25868	0.00915433	1.85305	6.38 [1.58 - 25.70]
NEK4	NIMA (never in mitosis gene a)-related kinase 4	0.315789	0.00105001	0.0265493	2.25792	0.0283321	1.13318	3.11 [1.13 - 8.55]
PPP1R16B	protein phosphatase 1, regulatory subunit 16B	0.526316	0.000176612	0.00576707	2.25565	0.0456369	1.01808	2.77 [1.02 - 7.51]
DHX35	DEAH (Asp-Glu-Ala-His) box polypeptide 35	0.526316	0.000176612	0.00576707	2.25565	0.0456369	1.01808	2.77 [1.02 - 7.51]
PSPH	phosphoserine phosphatase	0.447368	8.01783e-05	0.00288202	2.25565	0.00123597	1.13058	3.10 [1.56 - 6.15]
NUP62	nucleoporin 62kDa	0.342105	0.000635583	0.0173834	2.25479	0.0141014	1.12285	3.07 [1.25 - 7.53]
ARNT	aryl hydrocarbon receptor nuclear translocator	0.447368	0.000233748	0.00736053	2.25337	0.00445613	1.30725	3.70 [1.50 - 9.10]
PTBP1	polypyrimidine tract binding protein 1	0.815789	1.08519e-05	0.000481118	2.25305	0.0400437	2.00244	7.41 [1.10 - 50.09]
LRWD1	leucine-rich repeats and WD repeat domain containing 1	0.315789	0.000768865	0.0204257	2.2502	0.0128929	0.820859	2.27 [1.19 - 4.34]
TNKS	tankyrase, TRF1-interacting ankyrin-related ADP-ribose polymerase	0.315789	0.000768865	0.0204257	2.2502	0.0789197	0.768816	2.16 [0.91 - 5.09]
PNO1	partner of NOB1 homolog (S. cerevisiae)	0.447368	0.000130258	0.00441848	2.24973	0.00417479	1.54543	4.69 [1.63 - 13.50]
DGUOK	deoxyguanosine kinase	0.894737	4.07848e-05	0.00158134	2.24733	0.0348343	1.29183	3.64 [1.10 - 12.08]
ILF2	interleukin enhancer binding factor 2, 45kDa	0.894737	8.13005e-06	0.000370337	2.24614	0.00447595	2.0385	7.68 [1.88 - 31.32]
COL12A1	collagen, type XII, alpha 1	0.842105	4.92504e-06	0.000234759	2.24606	0.0882808	1.24847	3.49 [0.83 - 14.64]
COX7A2	cytochrome c oxidase subunit VIIa polypeptide 2 (liver)	0.842105	4.92504e-06	0.000234759	2.24606	0.0882808	1.24847	3.49 [0.83 - 14.64]
TMEM30A	transmembrane protein 30A	0.842105	4.92504e-06	0.000234759	2.24606	0.0882808	1.24847	3.49 [0.83 - 14.64]
OGFOD1	2-oxoglutarate and iron-dependent oxygenase domain containing 1	0.5	9.65996e-05	0.00339715	2.24525	0.00385453	1.3046	3.69 [1.52 - 8.93]
PYCR1	pyrroline-5-carboxylate reductase 1	0.710526	3.49472e-06	0.000171646	2.24361	0.000427527	2.43387	11.40 [2.94 - 44.17]
SDHAF2	succinate dehydrogenase complex assembly factor 2	0.894737	8.07411e-05	0.00289989	2.24243	0.036411	1.58696	4.89 [1.11 - 21.62]
OAZ2	ornithine decarboxylase antizyme 2	0.894737	8.07411e-05	0.00289989	2.24243	0.0118659	1.60749	4.99 [1.43 - 17.46]
LYRM2	LYR motif containing 2	0.894737	8.07411e-05	0.00289989	2.24243	0.00323026	2.13598	8.47 [2.04 - 35.08]
PUS7	pseudouridylate synthase 7 homolog (S. cerevisiae)	0.842105	2.01314e-05	0.00084019	2.24163	0.00258306	1.29024	3.63 [1.57 - 8.41]
WDR12	WD repeat domain 12	0.315789	0.0012103	0.0298967	2.24058	0.0166603	1.32715	3.77 [1.27 - 11.17]
HOXD13	homeobox D13	0.368421	0.000458084	0.013148	2.23985	0.0219492	0.412729	1.51 [1.06 - 2.15]
IL13RA2	interleukin 13 receptor, alpha 2	0.342105	0.00115855	0.0288261	2.23405	0.00899508	0.322876	1.38 [1.08 - 1.76]
SCLT1	sodium channel and clathrin linker 1	0.342105	0.00116703	0.0290022	2.23328	0.0962535	0.882222	2.42 [0.85 - 6.83]
SERBP1	SERPINE1 mRNA binding protein 1	0.815789	9.91865e-06	0.000443499	2.23298	0.036985	1.62774	5.09 [1.10 - 23.50]
B3GALT1	UDP-Gal:betaGlcNAc beta 1,3-galactosyltransferase, polypeptide 1	0.631579	2.04649e-05	0.000852694	2.23254	0.00513965	0.684781	1.98 [1.23 - 3.20]
RAD54L	RAD54-like (S. cerevisiae)	0.763158	6.15979e-06	0.000287798	2.2325	0.000251832	4.03056	56.29 [6.50 - 487.25]
ATP13A1	ATPase type 13A1	0.315789	0.000820501	0.021578	2.23178	0.045512	1.05195	2.86 [1.02 - 8.03]
TFDP1	transcription factor Dp-1	0.421053	6.89176e-05	0.00252083	2.22989	0.0076531	0.840659	2.32 [1.25 - 4.30]
MACROD1	MACRO domain containing 1	0.5	0.000155849	0.00517015	2.22827	0.026216	0.866684	2.38 [1.11 - 5.11]
TOR1A	torsin family 1, member A (torsin A)	0.368421	0.000603352	0.0166313	2.22815	0.0142375	1.66321	5.28 [1.40 - 19.95]
AKT1	v-akt murine thymoma viral oncogene homolog 1	0.894737	4.37641e-05	0.00168393	2.22697	0.00364531	1.80886	6.10 [1.80 - 20.66]
UNC45A	unc-45 homolog A (C. elegans)	0.894737	4.37641e-05	0.00168393	2.22697	0.0191293	1.54323	4.68 [1.29 - 17.02]
TNPO1	transportin 1	0.894737	4.37641e-05	0.00168393	2.22697	0.00296603	1.29458	3.65 [1.55 - 8.57]
KDELR1	KDEL (Lys-Asp-Glu-Leu) endoplasmic reticulum protein retention receptor 1	0.894737	4.37641e-05	0.00168393	2.22697	0.010365	1.418	4.13 [1.40 - 12.21]
PXMP2	peroxisomal membrane protein 2, 22kDa	0.894737	4.37641e-05	0.00168393	2.22697	0.0570147	0.944956	2.57 [0.97 - 6.81]
ACTR3B	ARP3 actin-related protein 3 homolog B (yeast)	0.657895	3.42556e-05	0.00135323	2.22613	0.000700921	1.69764	5.46 [2.05 - 14.58]
CHCHD3	coiled-coil-helix-coiled-coil-helix domain containing 3	0.842105	2.20443e-05	0.000911617	2.22537	0.00116869	2.41	11.13 [2.60 - 47.70]
ZC3HC1	zinc finger, C3HC-type containing 1	0.842105	2.20443e-05	0.000911617	2.22537	0.00311085	1.94447	6.99 [1.93 - 25.37]
SND1	staphylococcal nuclease and tudor domain containing 1	0.842105	2.20443e-05	0.000911617	2.22537	0.0137065	2.00077	7.39 [1.51 - 36.30]
TRAIP	TRAF interacting protein	0.552632	8.05491e-05	0.0028938	2.22265	0.00120751	1.33484	3.80 [1.69 - 8.53]
CALU	calumenin	0.684211	1.99446e-05	0.000833174	2.22159	0.00423812	1.30794	3.70 [1.51 - 9.06]
UBE3C	ubiquitin protein ligase E3C	0.868421	3.2261e-05	0.00128255	2.22047	0.00048958	1.55543	4.74 [1.98 - 11.36]
ST6GAL2	ST6 beta-galactosamide alpha-2,6-sialyltranferase 2	0.789474	2.28144e-06	0.00011617	2.21926	0.0063408	2.00555	7.43 [1.76 - 31.36]
KIRREL	kin of IRRE like (Drosophila)	0.815789	1.87501e-05	0.00078814	2.21807	0.00663922	1.6606	5.26 [1.59 - 17.46]
EPHA6	EPH receptor A6	0.894737	3.53409e-05	0.00139148	2.21652	0.00552519	1.96399	7.13 [1.78 - 28.54]
CLPB	ClpB caseinolytic peptidase B homolog (E. coli)	0.894737	3.53409e-05	0.00139148	2.21652	0.0149301	1.04865	2.85 [1.23 - 6.64]
MCM10	minichromosome maintenance complex component 10	0.894737	3.53409e-05	0.00139148	2.21652	0.00105531	1.44011	4.22 [1.78 - 9.99]
PDE7B	phosphodiesterase 7B	0.894737	3.53409e-05	0.00139148	2.21652	0.0198614	1.42002	4.14 [1.25 - 13.67]
DYRK3	dual-specificity tyrosine-(Y)-phosphorylation regulated kinase 3	0.894737	3.53409e-05	0.00139148	2.21652	0.00228761	1.53076	4.62 [1.73 - 12.36]
GADD45GIP1	growth arrest and DNA-damage-inducible, gamma interacting protein 1	0.894737	3.53409e-05	0.00139148	2.21652	0.0649684	0.770962	2.16 [0.95 - 4.90]
KIF2C	kinesin family member 2C	0.710526	1.80541e-06	9.37191e-05	2.21579	0.00109278	1.98518	7.28 [2.21 - 23.97]
ELOVL2	ELOVL fatty acid elongase 2	0.394737	0.000430323	0.0124624	2.21501	0.0143536	0.43588	1.55 [1.09 - 2.19]
ARL6	ADP-ribosylation factor-like 6	0.342105	0.000905635	0.0234492	2.21494	0.0070773	0.971509	2.64 [1.30 - 5.36]
GPAA1	glycosylphosphatidylinositol anchor attachment protein 1 homolog (yeast)	0.736842	8.37587e-06	0.000380483	2.21487	0.000681429	1.90891	6.75 [2.24 - 20.29]
TARS2	threonyl-tRNA synthetase 2, mitochondrial (putative)	0.5	0.000187416	0.00607357	2.21388	0.00598291	1.51558	4.55 [1.54 - 13.41]
RFWD2	ring finger and WD repeat domain 2	0.315789	0.00149764	0.0356878	2.2091	0.0989963	0.994453	2.70 [0.83 - 8.81]
METTL21B	methyltransferase like 21B	0.868421	4.44625e-05	0.00170785	2.20811	0.0332684	1.31155	3.71 [1.11 - 12.42]
PIGM	phosphatidylinositol glycan anchor biosynthesis, class M	0.868421	4.44625e-05	0.00170785	2.20811	0.00043433	1.51652	4.56 [1.96 - 10.61]
CDK1	cyclin-dependent kinase 1	0.789474	6.15344e-06	0.000287528	2.20764	0.000448182	1.52698	4.60 [1.96 - 10.80]
MGAT4B	mannosyl (alpha-1,3-)-glycoprotein beta-1,4-N-acetylglucosaminyltransferase, isozyme B	0.789474	9.56105e-06	0.000428988	2.20751	0.0145196	1.13564	3.11 [1.25 - 7.74]
CADM4	cell adhesion molecule 4	0.368421	0.000526834	0.0148169	2.20647	0.00567426	0.501819	1.65 [1.16 - 2.36]
AFMID	arylformamidase	0.894737	4.8331e-05	0.00183956	2.20594	0.0149418	1.88091	6.56 [1.44 - 29.83]
DHRSX	dehydrogenase/reductase (SDR family) X-linked	0.894737	4.8331e-05	0.00183956	2.20594	0.0161229	1.67326	5.33 [1.36 - 20.83]
SLC43A3	solute carrier family 43, member 3	0.342105	0.00059631	0.0164661	2.20562	0.00693318	1.29332	3.64 [1.43 - 9.32]
CLCC1	chloride channel CLIC-like 1	0.552632	9.44625e-05	0.00333081	2.20236	0.00850044	1.13845	3.12 [1.34 - 7.29]
FBXO16	F-box protein 16	0.605263	1.88512e-05	0.000791965	2.20222	0.00584368	0.746236	2.11 [1.24 - 3.59]
VEGFA	vascular endothelial growth factor A	0.315789	0.000824782	0.0216729	2.20164	0.0101728	0.930238	2.54 [1.25 - 5.15]
NCSTN	nicastrin	0.578947	0.000158479	0.00524638	2.20156	0.00199749	1.65181	5.22 [1.83 - 14.87]
YKT6	YKT6 v-SNARE homolog (S. cerevisiae)	0.342105	0.00062539	0.0171463	2.20061	0.00523901	0.977236	2.66 [1.34 - 5.28]
ENOPH1	enolase-phosphatase 1	0.315789	0.00173673	0.0403333	2.19895	0.0630751	1.00376	2.73 [0.95 - 7.86]
ANKRD13C	ankyrin repeat domain 13C	0.447368	0.000100799	0.00352692	2.19826	0.00449273	0.74398	2.10 [1.26 - 3.52]
DHDDS	dehydrodolichyl diphosphate synthase	0.394737	0.0001744	0.00570396	2.19818	0.00780497	0.93002	2.53 [1.28 - 5.03]
PRELID1	PRELI domain containing 1	0.868421	3.62194e-05	0.00142234	2.19534	0.0367715	1.45361	4.28 [1.09 - 16.74]
KIF3C	kinesin family member 3C	0.394737	0.000688071	0.0185939	2.1953	0.00934496	1.00787	2.74 [1.28 - 5.86]
YIPF1	Yip1 domain family, member 1	0.368421	0.000751757	0.0200408	2.19473	0.00575569	1.50481	4.50 [1.55 - 13.10]
HSPB11	heat shock protein family B (small), member 11	0.368421	0.000751757	0.0200408	2.19473	0.00575569	1.50481	4.50 [1.55 - 13.10]
TMEFF1	transmembrane protein with EGF-like and two follistatin-like domains 1	0.368421	0.000751757	0.0200408	2.19473	0.0043716	1.30931	3.70 [1.51 - 9.11]
LRRC42	leucine rich repeat containing 42	0.368421	0.000751757	0.0200408	2.19473	0.00575569	1.50481	4.50 [1.55 - 13.10]
DIO1	deiodinase, iodothyronine, type I	0.368421	0.000751757	0.0200408	2.19473	0.00575569	1.50481	4.50 [1.55 - 13.10]
PTPRT	protein tyrosine phosphatase, receptor type, T	0.342105	0.000826111	0.0217023	2.19451	0.00819729	1.38223	3.98 [1.43 - 11.10]
DRG1	developmentally regulated GTP binding protein 1	0.868421	2.90148e-05	0.00116641	2.19427	0.0124195	2.20386	9.06 [1.61 - 50.99]
DONSON	downstream neighbor of SON	0.868421	2.90148e-05	0.00116641	2.19427	0.000109263	1.79466	6.02 [2.42 - 14.94]
PDK3	pyruvate dehydrogenase kinase, isozyme 3	0.868421	2.90148e-05	0.00116641	2.19427	0.00291956	1.59785	4.94 [1.73 - 14.16]
SNX13	sorting nexin 13	0.868421	2.90148e-05	0.00116641	2.19427	0.00401721	1.54293	4.68 [1.64 - 13.39]
SRM	spermidine synthase	0.868421	2.90148e-05	0.00116641	2.19427	0.00201836	2.178	8.83 [2.22 - 35.19]
CDC6	cell division cycle 6 homolog (S. cerevisiae)	0.605263	1.53434e-05	0.00065788	2.19423	2.42115e-05	1.8819	6.57 [2.74 - 15.73]
H2AFV	H2A histone family, member V	0.815789	6.86846e-06	0.000317754	2.19413	0.0132574	1.50899	4.52 [1.37 - 14.93]
TUBA1B	tubulin, alpha 1b	0.342105	0.000831201	0.021815	2.19377	0.0167832	3.24997	25.79 [1.80 - 370.05]
BRCA1	breast cancer 1, early onset	0.578947	4.00103e-06	0.000194226	2.19302	0.000502091	3.05131	21.14 [3.79 - 117.92]
EMILIN2	elastin microfibril interfacer 2	0.894737	0.000677348	0.018348	2.19282	0.010626	1.42908	4.17 [1.39 - 12.50]
PPA2	pyrophosphatase (inorganic) 2	0.868421	1.09772e-05	0.00048614	2.19182	0.0421803	0.717856	2.05 [1.03 - 4.10]
DDX49	DEAD (Asp-Glu-Ala-Asp) box polypeptide 49	0.894737	1.53586e-05	0.000658467	2.19103	0.000700427	2.69705	14.84 [3.12 - 70.58]
TMEM126A	transmembrane protein 126A	0.736842	9.86128e-06	0.000441174	2.18938	0.0327391	1.63541	5.13 [1.14 - 23.02]
LIN9	lin-9 homolog (C. elegans)	0.289474	0.00191461	0.0437019	2.1878	0.0119308	1.15442	3.17 [1.29 - 7.80]
GPN2	GPN-loop GTPase 2	0.289474	0.00191461	0.0437019	2.1878	0.0150208	1.15236	3.17 [1.25 - 8.01]
MRPS10	mitochondrial ribosomal protein S10	0.289474	0.00191461	0.0437019	2.1878	0.0241685	1.23383	3.43 [1.17 - 10.04]
PPARD	peroxisome proliferator-activated receptor delta	0.289474	0.00191461	0.0437019	2.1878	0.0611569	0.804873	2.24 [0.96 - 5.19]
PTPRJ	protein tyrosine phosphatase, receptor type, J	0.868421	1.70725e-05	0.00072435	2.18713	0.0194249	0.999727	2.72 [1.18 - 6.28]
COQ7	coenzyme Q7 homolog, ubiquinone (yeast)	0.421053	0.000247102	0.00772406	2.18633	0.0125045	1.02585	2.79 [1.25 - 6.24]
SERF2	small EDRK-rich factor 2	0.394737	0.000209391	0.00668925	2.18423	0.0127425	1.88274	6.57 [1.49 - 28.91]
AQP11	aquaporin 11	0.552632	2.31662e-05	0.000953181	2.18311	0.0129047	1.07696	2.94 [1.26 - 6.86]
ARL4A	ADP-ribosylation factor-like 4A	0.657895	2.76831e-06	0.000138695	2.18274	0.0733991	0.734475	2.08 [0.93 - 4.66]
PPIA	peptidylprolyl isomerase A (cyclophilin A)	0.894737	7.06204e-05	0.00257591	2.18266	0.0235008	5.02116	151.59 [1.97 - 11682.11]
GXYLT1	glucoside xylosyltransferase 1	0.868421	0.000165378	0.00544543	2.18266	0.0149781	1.74845	5.75 [1.40 - 23.50]
EIF4A2	eukaryotic translation initiation factor 4A2	0.526316	2.40897e-05	0.000987225	2.18238	0.00151807	1.4346	4.20 [1.73 - 10.19]
IDH1	isocitrate dehydrogenase 1 (NADP+), soluble	0.315789	0.00186309	0.0427335	2.18187	0.0300117	1.22365	3.40 [1.13 - 10.27]
ENTPD4	ectonucleoside triphosphate diphosphohydrolase 4	0.289474	0.00105439	0.0266421	2.18183	0.0799044	0.929773	2.53 [0.90 - 7.17]
COPS6	COP9 constitutive photomorphogenic homolog subunit 6 (Arabidopsis)	0.526316	3.98902e-05	0.00155036	2.18063	0.00581781	1.02304	2.78 [1.34 - 5.76]
ZADH2	zinc binding alcohol dehydrogenase domain containing 2	0.5	0.000197773	0.00636501	2.18047	0.0165691	0.978611	2.66 [1.19 - 5.92]
ARHGAP5	Rho GTPase activating protein 5	0.894737	9.67328e-05	0.00340128	2.17934	0.00996135	1.10154	3.01 [1.30 - 6.95]
PAH	phenylalanine hydroxylase	0.894737	0.000478631	0.0136509	2.1783	0.0124917	0.817287	2.26 [1.19 - 4.30]
MGAT5B	mannosyl (alpha-1,6-)-glycoprotein beta-1,6-N-acetyl-glucosaminyltransferase, isozyme B	0.447368	0.000199702	0.00641904	2.17829	0.00411273	0.734431	2.08 [1.26 - 3.44]
ACER3	alkaline ceramidase 3	0.868421	4.83749e-05	0.00184105	2.17728	0.0228407	1.07622	2.93 [1.16 - 7.41]
HSBP1	heat shock factor binding protein 1	0.315789	0.000783345	0.0207502	2.17721	0.00340298	1.87595	6.53 [1.86 - 22.91]
GTSE1	G-2 and S-phase expressed 1	0.447368	5.55108e-05	0.00208066	2.17546	0.000218012	2.06049	7.85 [2.63 - 23.40]
TTC13	tetratricopeptide repeat domain 13	0.868421	9.74969e-05	0.00342495	2.17517	0.0136603	1.4046	4.07 [1.33 - 12.44]
PGD	phosphogluconate dehydrogenase	0.657895	2.82189e-05	0.00113771	2.17489	0.00852496	1.03821	2.82 [1.30 - 6.12]
TMEM115	transmembrane protein 115	0.421053	0.000272894	0.00841788	2.17176	0.0156682	1.18474	3.27 [1.25 - 8.55]
CHKA	choline kinase alpha	0.447368	0.000220417	0.00699449	2.17048	0.00279813	1.17311	3.23 [1.50 - 6.98]
SCRIB	scribbled homolog (Drosophila)	0.5	5.27737e-05	0.00198923	2.17033	0.00155935	1.66477	5.28 [1.88 - 14.82]
NDUFS2	NADH dehydrogenase (ubiquinone) Fe-S protein 2, 49kDa (NADH-coenzyme Q reductase)	0.289474	0.0021298	0.0476883	2.17032	0.0104495	1.39528	4.04 [1.39 - 11.74]
INTS3	integrator complex subunit 3	0.289474	0.0021298	0.0476883	2.17032	0.0708686	1.00402	2.73 [0.92 - 8.11]
SPAG5	sperm associated antigen 5	0.789474	1.04438e-05	0.00046471	2.16994	0.000732266	1.68414	5.39 [2.03 - 14.32]
YWHAZ	tyrosine 3-monooxygenase/tryptophan 5-monooxygenase activation protein, zeta polypeptide	0.605263	1.93565e-05	0.000811041	2.16834	0.0995218	0.759558	2.14 [0.87 - 5.28]
KLHL22	kelch-like 22 (Drosophila)	0.842105	1.38337e-05	0.000599175	2.16822	0.0364091	1.17571	3.24 [1.08 - 9.75]
EIF3I	eukaryotic translation initiation factor 3, subunit I	0.815789	9.79656e-06	0.00043855	2.16753	0.0169788	2.13999	8.50 [1.47 - 49.26]
SNAPC3	small nuclear RNA activating complex, polypeptide 3, 50kDa	0.526316	0.000136339	0.00459883	2.16746	0.0225248	1.09823	3.00 [1.17 - 7.70]
CDH2	cadherin 2, type 1, N-cadherin (neuronal)	0.552632	0.000123192	0.00420741	2.16729	0.00562229	1.06064	2.89 [1.36 - 6.12]
PRR22	proline rich 22	0.447368	0.000120018	0.00411208	2.16715	0.00252698	2.37734	10.78 [2.30 - 50.41]
FER	fer (fps/fes related) tyrosine kinase	0.526316	1.24167e-05	0.00054345	2.16591	0.0139898	0.909783	2.48 [1.20 - 5.13]
INCENP	inner centromere protein antigens 135/155kDa	0.5	0.000250956	0.00782842	2.16534	0.00297494	1.99482	7.35 [1.97 - 27.42]
SAMHD1	SAM domain and HD domain 1	0.342105	0.00101969	0.0259053	2.16493	0.0088307	0.984055	2.68 [1.28 - 5.59]
THNSL1	threonine synthase-like 1 (S. cerevisiae)	0.342105	0.00101969	0.0259053	2.16493	0.00742951	1.18749	3.28 [1.37 - 7.82]
BCL2L12	BCL2-like 12 (proline rich)	0.763158	2.04036e-06	0.000104859	2.16329	0.000826985	2.28327	9.81 [2.57 - 37.40]
GPAM	glycerol-3-phosphate acyltransferase, mitochondrial	0.447368	0.000155328	0.00515504	2.16239	0.00399217	1.27019	3.56 [1.50 - 8.46]
GALE	UDP-galactose-4-epimerase	0.815789	1.46776e-05	0.000632071	2.16111	0.00330431	3.54559	34.66 [3.25 - 369.07]
PHTF2	putative homeodomain transcription factor 2	0.684211	7.94965e-06	0.000362872	2.16106	2.04437e-05	2.37634	10.77 [3.61 - 32.13]
CENPA	centromere protein A	0.736842	1.07458e-05	0.000476856	2.15981	4.63303e-05	2.38346	10.84 [3.44 - 34.13]
SCYL2	SCY1-like 2 (S. cerevisiae)	0.684211	3.59944e-05	0.00141445	2.15912	0.00507446	1.35617	3.88 [1.50 - 10.02]
USP48	ubiquitin specific peptidase 48	0.815789	2.07808e-05	0.000864521	2.15857	0.0123053	1.53301	4.63 [1.39 - 15.38]
MAP7D2	MAP7 domain containing 2	0.894737	0.000143087	0.00479766	2.15667	0.00387343	1.09047	2.98 [1.42 - 6.24]
SIRT7	sirtuin 7	0.315789	0.00160969	0.0378828	2.15638	0.0390757	1.06489	2.90 [1.05 - 7.98]
PREB	prolactin regulatory element binding	0.447368	0.000330697	0.00993757	2.15373	0.00549005	1.56768	4.80 [1.59 - 14.50]
RHEBL1	Ras homolog enriched in brain like 1	0.315789	0.00133361	0.0324124	2.15345	0.070904	0.88042	2.41 [0.93 - 6.27]
SNRPD2	small nuclear ribonucleoprotein D2 polypeptide 16.5kDa	0.815789	1.78625e-05	0.000754471	2.15324	0.0260047	2.03029	7.62 [1.27 - 45.51]
CPN1	carboxypeptidase N, polypeptide 1	0.736842	1.91944e-06	9.91406e-05	2.15204	0.00120656	0.698849	2.01 [1.32 - 3.07]
GCFC2	GC-rich sequence DNA-binding factor 2	0.421053	0.00017253	0.00565056	2.15064	0.00458357	1.17893	3.25 [1.44 - 7.34]
SLAIN2	SLAIN motif family, member 2	0.5	0.000250727	0.00782222	2.15044	0.0206369	1.11446	3.05 [1.19 - 7.83]
RAD18	RAD18 homolog (S. cerevisiae)	0.789474	1.36462e-05	0.000591839	2.14896	0.00153069	2.5132	12.34 [2.61 - 58.42]
MRPS24	mitochondrial ribosomal protein S24	0.789474	1.36462e-05	0.000591839	2.14896	0.00860074	1.80901	6.10 [1.58 - 23.53]
VPS33B	vacuolar protein sorting 33 homolog B (yeast)	0.789474	3.49603e-05	0.00137809	2.14695	0.0225623	1.45986	4.31 [1.23 - 15.10]
ILKAP	integrin-linked kinase-associated serine/threonine phosphatase	0.473684	0.000298555	0.00909816	2.14664	0.000943032	1.87291	6.51 [2.14 - 19.75]
SUPT7L	suppressor of Ty 7 (S. cerevisiae)-like	0.342105	0.0012289	0.0302794	2.14485	0.00509305	1.88227	6.57 [1.76 - 24.52]
SNRPD3	small nuclear ribonucleoprotein D3 polypeptide 18kDa	0.815789	5.3699e-06	0.000254003	2.14439	0.0284331	1.78871	5.98 [1.21 - 29.63]
CLN8	ceroid-lipofuscinosis, neuronal 8 (epilepsy, progressive with mental retardation)	0.394737	0.000292629	0.00894192	2.14419	0.0052326	1.03754	2.82 [1.36 - 5.85]
ACSL3	acyl-CoA synthetase long-chain family member 3	0.447368	0.000162027	0.00534889	2.1424	0.00308497	1.2046	3.34 [1.50 - 7.41]
NT5DC2	5'-nucleotidase domain containing 2	0.473684	8.00917e-05	0.00287927	2.14214	0.000695313	1.78721	5.97 [2.13 - 16.78]
AHI1	Abelson helper integration site 1	0.421053	0.000391695	0.0114961	2.14195	0.00606021	1.32913	3.78 [1.46 - 9.76]
CENPL	centromere protein L	0.657895	1.34467e-05	0.000584019	2.14194	5.2777e-05	1.70255	5.49 [2.40 - 12.53]
PSMA7	proteasome (prosome, macropain) subunit, alpha type, 7	0.894737	8.51768e-05	0.00304018	2.14178	0.00854155	2.24524	9.44 [1.77 - 50.33]
DYNLRB1	dynein, light chain, roadblock-type 1	0.447368	0.000205085	0.00656939	2.1397	0.036165	1.39898	4.05 [1.09 - 15.00]
ITCH	itchy E3 ubiquitin protein ligase homolog (mouse)	0.447368	0.000205085	0.00656939	2.1397	0.036165	1.39898	4.05 [1.09 - 15.00]
PPAN	peter pan homolog (Drosophila)	0.789474	1.83871e-06	9.53053e-05	2.13866	0.0183958	1.46031	4.31 [1.28 - 14.50]
NDUFV2	NADH dehydrogenase (ubiquinone) flavoprotein 2, 24kDa	0.894737	0.000111371	0.00385052	2.13822	0.0189978	1.90524	6.72 [1.37 - 33.03]
TOMM7	translocase of outer mitochondrial membrane 7 homolog (yeast)	0.894737	0.000111371	0.00385052	2.13822	0.0738378	1.82192	6.18 [0.84 - 45.58]
CYB561D2	cytochrome b-561 domain containing 2	0.894737	0.000111371	0.00385052	2.13822	0.0234383	1.46778	4.34 [1.22 - 15.44]
RFC2	replication factor C (activator 1) 2, 40kDa	0.736842	1.49656e-05	0.00064325	2.13791	4.64608e-05	2.2333	9.33 [3.19 - 27.33]
SLC16A1	solute carrier family 16, member 1 (monocarboxylic acid transporter 1)	0.394737	0.000204741	0.0065598	2.13765	0.00573726	0.985091	2.68 [1.33 - 5.39]
MFN1	mitofusin 1	0.289474	0.00265874	0.0571299	2.13497	0.043863	1.16352	3.20 [1.03 - 9.93]
BCL6B	B-cell CLL/lymphoma 6, member B	0.789474	8.39085e-06	0.0003811	2.13407	0.00163679	4.51287	91.18 [5.50 - 1512.52]
DUSP23	dual specificity phosphatase 23	0.342105	0.00140694	0.0338863	2.13284	0.00267345	1.66135	5.27 [1.78 - 15.58]
CHAC2	ChaC, cation transport regulator homolog 2 (E. coli)	0.815789	1.42611e-05	0.000615863	2.13197	0.00175973	1.50892	4.52 [1.76 - 11.64]
UPP1	uridine phosphorylase 1	0.789474	1.73813e-05	0.000736144	2.13188	0.0069015	1.05681	2.88 [1.34 - 6.19]
C1QBP	complement component 1, q subcomponent binding protein	0.894737	8.85003e-05	0.00314466	2.13173	0.00638691	1.71836	5.58 [1.62 - 19.17]
ST7	suppression of tumorigenicity 7	0.868421	2.79049e-05	0.00112636	2.1304	0.000463598	1.77543	5.90 [2.18 - 15.95]
DPYSL4	dihydropyrimidinase-like 4	0.894737	0.000114146	0.00393474	2.12961	0.0167508	0.688988	1.99 [1.13 - 3.50]
TMEM144	transmembrane protein 144	0.894737	0.000114146	0.00393474	2.12961	0.0153593	1.19642	3.31 [1.26 - 8.71]
PHF20L1	PHD finger protein 20-like 1	0.605263	1.07676e-05	0.000477734	2.12835	0.000388019	1.40042	4.06 [1.87 - 8.79]
CHAF1B	chromatin assembly factor 1, subunit B (p60)	0.605263	1.07676e-05	0.000477734	2.12835	6.20439e-05	1.88303	6.57 [2.62 - 16.52]
MSTO1	misato homolog 1 (Drosophila)	0.605263	9.90262e-05	0.00347224	2.12771	0.00110534	1.67043	5.31 [1.95 - 14.50]
GNG7	guanine nucleotide binding protein (G protein), gamma 7	0.868421	7.38528e-05	0.00268	2.12737	0.00644128	2.25793	9.56 [1.88 - 48.54]
GTF3C2	general transcription factor IIIC, polypeptide 2, beta 110kDa	0.368421	0.000421966	0.0122546	2.12575	0.000832438	2.1827	8.87 [2.47 - 31.91]
PRIM2	primase, DNA, polypeptide 2 (58kDa)	0.578947	2.85206e-05	0.00114859	2.12483	0.00363013	1.32762	3.77 [1.54 - 9.23]
RPS6KL1	ribosomal protein S6 kinase-like 1	0.342105	0.000877805	0.0228412	2.12458	0.0198859	1.1748	3.24 [1.20 - 8.70]
HELLS	helicase, lymphoid-specific	0.894737	2.51122e-05	0.00102474	2.12427	0.00533958	1.69734	5.46 [1.65 - 18.02]
S100PBP	S100P binding protein	0.342105	0.00138072	0.0333611	2.12379	0.0519233	0.854677	2.35 [0.99 - 5.56]
DNAJC11	DnaJ (Hsp40) homolog, subfamily C, member 11	0.473684	0.000101804	0.00355789	2.12336	0.00033188	3.45302	31.60 [4.79 - 208.25]
SLC25A18	solute carrier family 25 (mitochondrial carrier), member 18	0.473684	0.000393212	0.0115343	2.12215	0.0159618	0.649464	1.91 [1.13 - 3.25]
NHSL1	NHS-like 1	0.473684	0.000393212	0.0115343	2.12215	0.00532292	0.98605	2.68 [1.34 - 5.36]
COX11	COX11 cytochrome c oxidase assembly homolog (yeast)	0.315789	0.00154986	0.0367148	2.12107	0.00522172	1.55423	4.73 [1.59 - 14.08]
UBE2V2	ubiquitin-conjugating enzyme E2 variant 2	0.315789	0.00154986	0.0367148	2.12107	0.00699484	1.30171	3.68 [1.43 - 9.47]
TNPO3	transportin 3	0.868421	9.29659e-05	0.00328424	2.11984	0.068575	1.21134	3.36 [0.91 - 12.37]
SMG5	smg-5 homolog, nonsense mediated mRNA decay factor (C. elegans)	0.315789	0.00177354	0.0410363	2.11969	0.0102505	1.3869	4.00 [1.39 - 11.54]
TNFAIP8L1	tumor necrosis factor, alpha-induced protein 8-like 1	0.342105	0.00111932	0.0280081	2.11878	0.0117532	1.24623	3.48 [1.32 - 9.17]
RAB6B	RAB6B, member RAS oncogene family	0.342105	0.00148834	0.0355042	2.11875	0.0229976	1.00399	2.73 [1.15 - 6.49]
OCRL	oculocerebrorenal syndrome of Lowe	0.394737	0.000525226	0.0147783	2.11671	0.0210228	1.10506	3.02 [1.18 - 7.72]
HMGN1	high mobility group nucleosome binding domain 1	0.868421	6.43482e-05	0.00237215	2.11654	0.0900234	1.59149	4.91 [0.78 - 30.92]
PEG10	paternally expressed 10	0.315789	0.00135185	0.0327806	2.11276	0.0190756	0.612733	1.85 [1.11 - 3.08]
HGSNAT	heparan-alpha-glucosaminide N-acetyltransferase	0.868421	6.5094e-05	0.0023965	2.11253	0.0282192	0.794043	2.21 [1.09 - 4.50]
PDE12	phosphodiesterase 12	0.605263	4.72937e-05	0.00180438	2.11246	0.000445103	2.22777	9.28 [2.68 - 32.17]
TYMS	thymidylate synthetase	0.552632	1.60685e-05	0.00068585	2.11059	0.000616137	1.20124	3.32 [1.67 - 6.61]
CCT8	chaperonin containing TCP1, subunit 8 (theta)	0.894737	0.000110795	0.003833	2.1089	0.0324161	1.85437	6.39 [1.17 - 34.93]
PFDN2	prefoldin subunit 2	0.894737	0.000110795	0.003833	2.1089	0.00136944	1.57488	4.83 [1.84 - 12.67]
ENO2	enolase 2 (gamma, neuronal)	0.894737	0.000110795	0.003833	2.1089	0.0261026	0.520998	1.68 [1.06 - 2.66]
DPH3	DPH3, KTI11 homolog (S. cerevisiae)	0.842105	1.40386e-05	0.000607182	2.10718	0.00374984	1.60101	4.96 [1.68 - 14.64]
HAPLN1	hyaluronan and proteoglycan link protein 1	0.842105	8.34551e-06	0.000379231	2.10714	0.0640338	0.206785	1.23 [0.99 - 1.53]
SFXN2	sideroflexin 2	0.736842	3.93858e-05	0.00153286	2.10656	0.0787652	1.08765	2.97 [0.88 - 9.98]
RECQL4	RecQ protein-like 4	0.657895	2.42226e-06	0.000122726	2.10617	1.52583e-05	3.97866	53.45 [8.81 - 324.32]
ATAT1	alpha tubulin acetyltransferase 1	0.684211	5.47591e-05	0.00205561	2.10537	0.00768545	0.846214	2.33 [1.25 - 4.34]
CRTAP	cartilage associated protein	0.789474	5.61964e-05	0.00210347	2.10501	0.0673389	0.811661	2.25 [0.94 - 5.37]
FAM103A1	family with sequence similarity 103, member A1	0.289474	0.00344921	0.0704691	2.10447	0.0374832	1.15137	3.16 [1.07 - 9.36]
TK1	thymidine kinase 1, soluble	0.736842	4.14925e-06	0.000200784	2.10434	0.000100579	1.73426	5.66 [2.36 - 13.58]
BBS9	Bardet-Biedl syndrome 9	0.526316	0.000270607	0.00835676	2.10385	0.0697044	0.595301	1.81 [0.95 - 3.45]
ELAVL4	ELAV (embryonic lethal, abnormal vision, Drosophila)-like 4 (Hu antigen D)	0.605263	4.12929e-05	0.0015989	2.10345	0.00161319	2.43359	11.40 [2.51 - 51.74]
SETMAR	SET domain and mariner transposase fusion gene	0.684211	6.82298e-05	0.00249853	2.10287	0.0781348	0.541475	1.72 [0.94 - 3.14]
ABTB1	ankyrin repeat and BTB (POZ) domain containing 1	0.289474	0.00356981	0.0724357	2.10003	0.00459445	1.46793	4.34 [1.57 - 11.98]
SOCS5	suppressor of cytokine signaling 5	0.289474	0.00210137	0.0471668	2.0999	0.0472165	1.02971	2.80 [1.01 - 7.74]
ZMIZ2	zinc finger, MIZ-type containing 2	0.289474	0.00210137	0.0471668	2.0999	0.00727159	1.55985	4.76 [1.52 - 14.86]
USP39	ubiquitin specific peptidase 39	0.894737	0.000129625	0.00439963	2.09942	0.00725004	2.01301	7.49 [1.72 - 32.54]
PRMT1	protein arginine methyltransferase 1	0.894737	0.000129625	0.00439963	2.09942	0.00681409	1.70164	5.48 [1.60 - 18.81]
ATP10A	ATPase, class V, type 10A	0.894737	0.000129625	0.00439963	2.09942	0.0689438	0.680574	1.98 [0.95 - 4.11]
BLVRA	biliverdin reductase A	0.894737	0.000129625	0.00439963	2.09942	0.0588138	0.969768	2.64 [0.96 - 7.21]
FAM96B	family with sequence similarity 96, member B	0.894737	0.000129625	0.00439963	2.09942	0.016298	1.416	4.12 [1.30 - 13.08]
ANKRD39	ankyrin repeat domain 39	0.894737	0.000129625	0.00439963	2.09942	0.00429448	1.15234	3.17 [1.44 - 6.98]
BCKDHA	branched chain keto acid dehydrogenase E1, alpha polypeptide	0.894737	0.000129625	0.00439963	2.09942	0.0575168	0.891435	2.44 [0.97 - 6.12]
IFT52	intraflagellar transport 52 homolog (Chlamydomonas)	0.894737	0.000129625	0.00439963	2.09942	0.0105759	1.84286	6.31 [1.54 - 25.94]
PRADC1	protease-associated domain containing 1	0.894737	0.000129625	0.00439963	2.09942	0.00396757	2.00381	7.42 [1.90 - 29.00]
EXOSC5	exosome component 5	0.894737	0.000129625	0.00439963	2.09942	0.00850917	1.1258	3.08 [1.33 - 7.13]
GINS2	GINS complex subunit 2 (Psf2 homolog)	0.894737	0.000129625	0.00439963	2.09942	0.000792215	1.54319	4.68 [1.90 - 11.53]
PRMT7	protein arginine methyltransferase 7	0.894737	0.000129625	0.00439963	2.09942	0.0172757	1.04672	2.85 [1.20 - 6.74]
TRMT2A	TRM2 tRNA methyltransferase 2 homolog A (S. cerevisiae)	0.894737	0.000129625	0.00439963	2.09942	0.00563411	1.61516	5.03 [1.60 - 15.78]
ARPC4	actin related protein 2/3 complex, subunit 4, 20kDa	0.894737	0.000129625	0.00439963	2.09942	0.0672154	0.774472	2.17 [0.95 - 4.97]
SLC25A1	solute carrier family 25 (mitochondrial carrier; citrate transporter), member 1	0.894737	0.000129625	0.00439963	2.09942	0.0186759	1.44447	4.24 [1.27 - 14.13]
THAP7	THAP domain containing 7	0.894737	0.000129625	0.00439963	2.09942	0.0405927	1.86591	6.46 [1.08 - 38.55]
PSMD8	proteasome (prosome, macropain) 26S subunit, non-ATPase, 8	0.894737	0.000129625	0.00439963	2.09942	0.00117108	2.32817	10.26 [2.52 - 41.85]
SAE1	SUMO1 activating enzyme subunit 1	0.894737	0.000129625	0.00439963	2.09942	0.00483972	1.79094	6.00 [1.72 - 20.84]
HDAC3	histone deacetylase 3	0.894737	0.000129625	0.00439963	2.09942	0.0373547	1.53713	4.65 [1.09 - 19.77]
PRPF31	PRP31 pre-mRNA processing factor 31 homolog (S. cerevisiae)	0.894737	0.000129625	0.00439963	2.09942	0.0372893	1.84431	6.32 [1.11 - 35.88]
EWSR1	Ewing sarcoma breakpoint region 1	0.894737	0.000129625	0.00439963	2.09942	0.0269722	2.31006	10.08 [1.30 - 78.02]
HABP4	hyaluronan binding protein 4	0.894737	0.000129625	0.00439963	2.09942	0.0193226	1.29739	3.66 [1.23 - 10.85]
SCRN3	secernin 3	0.894737	0.000129625	0.00439963	2.09942	0.00774348	1.27246	3.57 [1.40 - 9.11]
CPEB1	cytoplasmic polyadenylation element binding protein 1	0.894737	0.000129625	0.00439963	2.09942	0.00176731	1.8795	6.55 [2.02 - 21.28]
N6AMT1	N-6 adenine-specific DNA methyltransferase 1 (putative)	0.894737	0.000129625	0.00439963	2.09942	0.00297303	1.49783	4.47 [1.66 - 12.01]
TRIO	triple functional domain (PTPRF interacting)	0.394737	0.000420399	0.0122155	2.09922	0.00690376	1.23778	3.45 [1.40 - 8.46]
U2SURP	U2 snRNP-associated SURP domain containing	0.789474	6.51564e-06	0.000302881	2.09914	0.0106635	1.65578	5.24 [1.47 - 18.67]
LIG3	ligase III, DNA, ATP-dependent	0.447368	0.000100311	0.00351188	2.09903	0.0360577	0.829302	2.29 [1.06 - 4.98]
IQCE	IQ motif containing E	0.315789	0.00178061	0.0411708	2.09781	0.0197002	0.654845	1.92 [1.11 - 3.34]
SNX5	sorting nexin 5	0.289474	0.00368866	0.0743578	2.09579	0.00821327	0.884017	2.42 [1.26 - 4.66]
PAICS	phosphoribosylaminoimidazole carboxylase, phosphoribosylaminoimidazole succinocarboxamide synthetase	0.868421	7.20755e-05	0.00262284	2.0955	0.000376388	1.99789	7.37 [2.45 - 22.18]
PUSL1	pseudouridylate synthase-like 1	0.815789	6.06939e-05	0.00225227	2.09346	0.00127285	2.17321	8.79 [2.34 - 32.96]
COQ3	coenzyme Q3 homolog, methyltransferase (S. cerevisiae)	0.789474	2.8576e-05	0.0011506	2.09345	0.000634168	2.16206	8.69 [2.51 - 30.04]
PIGZ	phosphatidylinositol glycan anchor biosynthesis, class Z	0.763158	9.43287e-06	0.000423773	2.09294	0.00265117	2.06497	7.89 [2.05 - 30.31]
URGCP	upregulator of cell proliferation	0.447368	0.000548142	0.0153265	2.09228	0.0306519	1.17255	3.23 [1.12 - 9.35]
EDC3	enhancer of mRNA decapping 3 homolog (S. cerevisiae)	0.605263	0.000107309	0.0037267	2.08911	0.00057349	1.72701	5.62 [2.10 - 15.03]
OPN5	opsin 5	0.894737	6.39986e-05	0.00236071	2.08902	0.0730436	1.67191	5.32 [0.86 - 33.11]
RAPH1	Ras association (RalGDS/AF-6) and pleckstrin homology domains 1	0.342105	0.000820682	0.021582	2.08893	0.0314698	0.771534	2.16 [1.07 - 4.37]
ETV3	ets variant 3	0.868421	5.47953e-05	0.00205682	2.08807	0.0387713	1.67844	5.36 [1.09 - 26.32]
MSH3	mutS homolog 3 (E. coli)	0.815789	2.17605e-05	0.000901067	2.0872	0.000469221	1.96186	7.11 [2.37 - 21.35]
SRGAP2	SLIT-ROBO Rho GTPase activating protein 2	0.368421	0.000576197	0.0159922	2.08639	0.00448277	1.39279	4.03 [1.54 - 10.52]
ATP2B2	ATPase, Ca++ transporting, plasma membrane 2	0.894737	0.000172129	0.00563907	2.08628	0.0119787	1.05455	2.87 [1.26 - 6.53]
MLXIP	MLX interacting protein	0.763158	2.15625e-05	0.000893695	2.08613	0.0069111	2.52026	12.43 [2.00 - 77.40]
LSM5	LSM5 homolog, U6 small nuclear RNA associated (S. cerevisiae)	0.578947	2.51164e-05	0.0010249	2.08594	0.00298363	1.3024	3.68 [1.56 - 8.69]
BIN3	bridging integrator 3	0.447368	0.000537058	0.0150619	2.08584	0.00202016	1.0338	2.81 [1.46 - 5.42]
C2CD3	C2 calcium-dependent domain containing 3	0.736842	8.78375e-06	0.000397251	2.0846	0.00110412	2.55568	12.88 [2.77 - 59.80]
ATL2	atlastin GTPase 2	0.447368	0.000252601	0.00787289	2.08309	0.00515263	1.19908	3.32 [1.43 - 7.68]
DEPDC1B	DEP domain containing 1B	0.447368	0.000236979	0.00744877	2.0823	0.000758944	1.48434	4.41 [1.86 - 10.47]
MRPL47	mitochondrial ribosomal protein L47	0.815789	4.36058e-05	0.0016785	2.08017	0.00335656	1.92424	6.85 [1.89 - 24.78]
MAPRE3	microtubule-associated protein, RP/EB family, member 3	0.868421	0.000193981	0.00625858	2.07899	0.0548746	0.627634	1.87 [0.99 - 3.56]
THOC6	THO complex 6 homolog (Drosophila)	0.473684	0.000418581	0.0121702	2.0776	0.0349003	0.946788	2.58 [1.07 - 6.21]
PJA1	praja ring finger 1	0.578947	0.000104798	0.00364986	2.07754	0.0206487	1.40945	4.09 [1.24 - 13.51]
AKT2	v-akt murine thymoma viral oncogene homolog 2	0.815789	4.5597e-05	0.00174662	2.07703	0.00357894	1.07441	2.93 [1.42 - 6.03]
RCC1	regulator of chromosome condensation 1	0.552632	0.000133998	0.00452955	2.07659	0.00987845	1.0935	2.98 [1.30 - 6.85]
SNHG3	small nucleolar RNA host gene 3 (non-protein coding)	0.552632	0.000133998	0.00452955	2.07659	0.00987845	1.0935	2.98 [1.30 - 6.85]
EIF1AX	eukaryotic translation initiation factor 1A, X-linked	0.763158	9.99226e-06	0.000446478	2.07609	0.00139565	1.93012	6.89 [2.11 - 22.51]
CELF5	CUGBP, Elav-like family member 5	0.894737	0.000180236	0.00587017	2.07581	0.00778791	1.48028	4.39 [1.48 - 13.07]
PM20D2	peptidase M20 domain containing 2	0.526316	3.80504e-05	0.00148638	2.07437	0.0280223	0.628473	1.87 [1.07 - 3.28]
GPR85	G protein-coupled receptor 85	0.868421	9.57698e-05	0.00337142	2.07166	0.0018855	0.916612	2.50 [1.40 - 4.46]
ETV5	ets variant 5	0.894737	0.000233118	0.0073433	2.0711	0.00733339	0.948588	2.58 [1.29 - 5.17]
SENP2	SUMO1/sentrin/SMT3 specific peptidase 2	0.894737	0.000233118	0.0073433	2.0711	0.000964197	1.39548	4.04 [1.76 - 9.25]
ABHD14A	abhydrolase domain containing 14A	0.894737	0.000233118	0.0073433	2.0711	0.005935	1.40972	4.09 [1.50 - 11.18]
ZMAT3	zinc finger, matrin-type 3	0.894737	0.000233118	0.0073433	2.0711	0.033269	0.779243	2.18 [1.06 - 4.47]
LIN7C	lin-7 homolog C (C. elegans)	0.5	0.000372877	0.0110197	2.06987	0.00129632	1.49279	4.45 [1.79 - 11.05]
KCNC4	potassium voltage-gated channel, Shaw-related subfamily, member 4	0.868421	5.0278e-05	0.00190536	2.06721	0.00233817	2.16336	8.70 [2.16 - 35.04]
MED16	mediator complex subunit 16	0.894737	0.000187066	0.00606371	2.06685	0.0135501	1.52933	4.62 [1.37 - 15.54]
LSG1	large subunit GTPase 1 homolog (S. cerevisiae)	0.289474	0.00243052	0.0531136	2.0662	0.0251936	1.15939	3.19 [1.16 - 8.80]
VPS8	vacuolar protein sorting 8 homolog (S. cerevisiae)	0.289474	0.00243052	0.0531136	2.0662	0.066818	0.79657	2.22 [0.95 - 5.20]
PDS5A	PDS5, regulator of cohesion maintenance, homolog A (S. cerevisiae)	0.394737	0.000501484	0.0142061	2.06615	0.0102764	1.12709	3.09 [1.31 - 7.30]
PRNP	prion protein	0.842105	0.000101256	0.00354101	2.06296	0.0151253	0.944827	2.57 [1.20 - 5.51]
EIF5A	eukaryotic translation initiation factor 5A	0.710526	3.78897e-05	0.00148078	2.06126	0.0176712	0.973796	2.65 [1.18 - 5.92]
VAV3	vav 3 guanine nucleotide exchange factor	0.710526	3.78897e-05	0.00148078	2.06126	0.000809337	0.534311	1.71 [1.25 - 2.33]
ZNHIT2	zinc finger, HIT-type containing 2	0.815789	2.95816e-05	0.00118679	2.06084	0.00569845	1.79659	6.03 [1.69 - 21.55]
PLK4	polo-like kinase 4	0.815789	2.95816e-05	0.00118679	2.06084	0.001895	1.34972	3.86 [1.65 - 9.04]
NDUFAF4	NADH dehydrogenase (ubiquinone) 1 alpha subcomplex, assembly factor 4	0.815789	2.95816e-05	0.00118679	2.06084	0.00157689	1.6712	5.32 [1.89 - 15.00]
ABCE1	ATP-binding cassette, sub-family E (OABP), member 1	0.815789	2.95816e-05	0.00118679	2.06084	0.00159995	2.41723	11.21 [2.50 - 50.32]
PRKRIP1	PRKR interacting protein 1 (IL11 inducible)	0.815789	2.95816e-05	0.00118679	2.06084	0.00962099	2.41933	11.24 [1.80 - 70.16]
PAM16	presequence translocase-associated motor 16 homolog (S. cerevisiae)	0.815789	2.95816e-05	0.00118679	2.06084	0.00443473	1.55016	4.71 [1.62 - 13.71]
RRP8	ribosomal RNA processing 8, methyltransferase, homolog (yeast)	0.815789	2.95816e-05	0.00118679	2.06084	0.00959406	1.51644	4.56 [1.45 - 14.35]
GABRA2	gamma-aminobutyric acid (GABA) A receptor, alpha 2	0.842105	1.35783e-05	0.000589181	2.06067	0.0643096	0.899487	2.46 [0.95 - 6.38]
E2F3	E2F transcription factor 3	0.447368	0.00033483	0.0100445	2.06051	0.0171714	1.34021	3.82 [1.27 - 11.50]
ERCC6L	excision repair cross-complementing rodent repair deficiency, complementation group 6-like	0.763158	1.74766e-05	0.000739776	2.05895	0.00294952	1.11337	3.04 [1.46 - 6.34]
SKA3	spindle and kinetochore associated complex subunit 3	0.763158	1.74766e-05	0.000739776	2.05895	0.000835769	1.49936	4.48 [1.86 - 10.79]
PMFBP1	polyamine modulated factor 1 binding protein 1	0.894737	9.56101e-05	0.00336646	2.05859	0.039693	1.04313	2.84 [1.05 - 7.67]
SALL4	sal-like 4 (Drosophila)	0.894737	9.56101e-05	0.00336646	2.05859	0.0382377	0.555724	1.74 [1.03 - 2.95]
CERS6	ceramide synthase 6	0.421053	0.000302719	0.00920768	2.05826	0.0509934	0.901848	2.46 [1.00 - 6.10]
PDZD4	PDZ domain containing 4	0.789474	4.40722e-06	0.000212144	2.05762	0.00232248	2.44259	11.50 [2.39 - 55.40]
ASNS	asparagine synthetase (glutamine-hydrolyzing)	0.894737	0.00019371	0.00625096	2.05705	0.0890092	0.429745	1.54 [0.94 - 2.52]
MOCS3	molybdenum cofactor synthesis 3	0.394737	0.000782001	0.0207201	2.05668	0.00143199	1.31984	3.74 [1.66 - 8.43]
LYZL6	lysozyme-like 6	0.605263	0.000150166	0.00500485	2.05592	0.00303571	1.42687	4.17 [1.62 - 10.70]
KIF9	kinesin family member 9	0.315789	0.00173347	0.0402709	2.05571	0.0147904	0.945408	2.57 [1.20 - 5.50]
TRIM3	tripartite motif containing 3	0.789474	2.9117e-05	0.00117009	2.05548	0.00401481	2.24957	9.48 [2.05 - 43.91]
DHX57	DEAH (Asp-Glu-Ala-Asp/His) box polypeptide 57	0.447368	0.000469213	0.0134208	2.05544	0.00853518	1.28597	3.62 [1.39 - 9.43]
ANKRD40	ankyrin repeat domain 40	0.342105	0.00234849	0.0516496	2.05527	0.0059093	1.59111	4.91 [1.58 - 15.24]
HSDL1	hydroxysteroid dehydrogenase like 1	0.394737	0.000657655	0.0178945	2.05521	0.0115568	1.44823	4.26 [1.38 - 13.09]
CAMSAP2	calmodulin regulated spectrin-associated protein family, member 2	0.421053	0.000496761	0.0140917	2.05488	0.00211817	2.77434	16.03 [2.73 - 94.04]
DOCK1	dedicator of cytokinesis 1	0.894737	0.000453706	0.0130403	2.05415	0.0134565	1.18829	3.28 [1.28 - 8.42]
ATF7	activating transcription factor 7	0.263158	0.00259402	0.0559993	2.05342	0.00901042	0.945875	2.58 [1.27 - 5.24]
SLC25A13	solute carrier family 25, member 13 (citrin)	0.684211	1.69643e-05	0.000720213	2.0527	0.00238514	1.4026	4.07 [1.64 - 10.05]
TRMT61A	tRNA methyltransferase 61 homolog A (S. cerevisiae)	0.868421	5.46216e-05	0.00205102	2.05225	0.00305675	2.71463	15.10 [2.51 - 91.01]
ARHGDIA	Rho GDP dissociation inhibitor (GDI) alpha	0.526316	9.40719e-05	0.00331867	2.0522	0.00184277	1.31316	3.72 [1.63 - 8.50]
PWP2	PWP2 periodic tryptophan protein homolog (yeast)	0.789474	5.14181e-05	0.00194374	2.05164	0.000190411	2.51449	12.36 [3.30 - 46.31]
WDR91	WD repeat domain 91	0.789474	5.14181e-05	0.00194374	2.05164	0.0933311	0.511455	1.67 [0.92 - 3.03]
TMPO	thymopoietin	0.789474	2.99275e-05	0.00119921	2.04974	0.010513	1.51674	4.56 [1.43 - 14.57]
WDR4	WD repeat domain 4	0.789474	2.99275e-05	0.00119921	2.04974	0.00963752	1.7624	5.83 [1.53 - 22.13]
TROAP	trophinin associated protein (tastin)	0.736842	5.34393e-06	0.000252884	2.0481	8.62413e-05	2.77201	15.99 [4.01 - 63.80]
DPP7	dipeptidyl-peptidase 7	0.342105	0.00160895	0.0378684	2.04777	0.0123738	0.958531	2.61 [1.23 - 5.53]
MKI67	antigen identified by monoclonal antibody Ki-67	0.315789	0.0026141	0.0563508	2.04726	0.000794633	1.88221	6.57 [2.19 - 19.73]
TSPAN3	tetraspanin 3	0.842105	2.08046e-05	0.00086541	2.04667	0.00190736	1.52592	4.60 [1.76 - 12.05]
L3MBTL1	l(3)mbt-like 1 (Drosophila)	0.789474	6.22992e-05	0.00230504	2.04443	0.00229757	1.30726	3.70 [1.59 - 8.56]
HILPDA	hypoxia inducible lipid droplet-associated	0.657895	1.09457e-05	0.000484879	2.04438	0.000853573	1.47427	4.37 [1.84 - 10.39]
PRDM15	PR domain containing 15	0.842105	0.000131284	0.00444898	2.04296	0.0884585	0.883061	2.42 [0.88 - 6.68]
C2CD2	C2 calcium-dependent domain containing 2	0.842105	0.000131284	0.00444898	2.04296	0.0884585	0.883061	2.42 [0.88 - 6.68]
FIGN	fidgetin	0.684211	0.000131248	0.00444791	2.04263	0.00270574	2.62127	13.75 [2.48 - 76.27]
EFCAB10	EF-hand calcium binding domain 10	0.447368	0.00082755	0.0217342	2.04161	0.0287382	0.68352	1.98 [1.07 - 3.65]
CADPS	Ca++-dependent secretion activator	0.289474	0.00248204	0.0540276	2.04115	0.0266351	0.641199	1.90 [1.08 - 3.35]
RFWD3	ring finger and WD repeat domain 3	0.605263	6.87211e-05	0.00251446	2.04089	0.000139439	2.09372	8.12 [2.76 - 23.83]
DNASE2B	deoxyribonuclease II beta	0.631579	1.1617e-05	0.000511706	2.03993	0.0421869	0.408709	1.50 [1.01 - 2.23]
BOLA3	bolA homolog 3 (E. coli)	0.842105	4.94045e-05	0.00187588	2.03943	0.00190551	1.81326	6.13 [1.95 - 19.26]
STK40	serine/threonine kinase 40	0.5	0.00052286	0.0147215	2.0389	0.00469226	1.81658	6.15 [1.75 - 21.67]
OTUD7B	OTU domain containing 7B	0.684211	0.000120734	0.00413361	2.03875	0.0129649	0.814449	2.26 [1.19 - 4.29]
SMUG1	single-strand-selective monofunctional uracil-DNA glycosylase 1	0.421053	0.000219306	0.00696386	2.03822	0.00310726	1.42883	4.17 [1.62 - 10.76]
TRAF4	TNF receptor-associated factor 4	0.421053	0.000379682	0.0111924	2.03748	0.00506814	1.012	2.75 [1.36 - 5.58]
CANX	calnexin	0.894737	0.000330307	0.00992746	2.03712	0.0345981	2.13937	8.49 [1.17 - 61.79]
POLDIP2	polymerase (DNA-directed), delta interacting protein 2	0.368421	0.000813018	0.0214118	2.03546	0.0137094	1.27693	3.59 [1.30 - 9.90]
DYNC1LI2	dynein, cytoplasmic 1, light intermediate chain 2	0.368421	0.000813018	0.0214118	2.03546	0.0108522	1.19485	3.30 [1.32 - 8.28]
PFDN6	prefoldin subunit 6	0.447368	0.000406395	0.0118656	2.03513	0.01377	1.26703	3.55 [1.30 - 9.73]
WARS2	tryptophanyl tRNA synthetase 2, mitochondrial	0.815789	1.61405e-05	0.00068862	2.03498	0.0158444	1.337	3.81 [1.29 - 11.28]
PDK2	pyruvate dehydrogenase kinase, isozyme 2	0.578947	0.000190465	0.00615961	2.03466	0.0225636	1.08372	2.96 [1.16 - 7.50]
PREP	prolyl endopeptidase	0.447368	0.000898132	0.0232856	2.03444	0.0375418	1.03557	2.82 [1.06 - 7.47]
CCT2	chaperonin containing TCP1, subunit 2 (beta)	0.815789	4.03468e-05	0.00156618	2.03422	0.0123991	1.96868	7.16 [1.53 - 33.51]
CTLA4	cytotoxic T-lymphocyte-associated protein 4	0.710526	5.48677e-05	0.00205923	2.03387	0.00202181	0.889159	2.43 [1.38 - 4.28]
DAGLB	diacylglycerol lipase, beta	0.578947	0.000160252	0.00529765	2.0337	0.0181244	0.896731	2.45 [1.17 - 5.16]
SMAD5	SMAD family member 5	0.578947	0.000160252	0.00529765	2.0337	0.00859108	1.40448	4.07 [1.43 - 11.61]
SF3B3	splicing factor 3b, subunit 3, 130kDa	0.289474	0.00260308	0.056158	2.03354	0.0560694	0.930445	2.54 [0.98 - 6.59]
ATF6	activating transcription factor 6	0.421053	0.000901313	0.023355	2.0334	0.0491967	1.32796	3.77 [1.00 - 14.17]
SURF4	surfeit 4	0.315789	0.00176508	0.040875	2.03207	0.0122913	1.29688	3.66 [1.33 - 10.10]
CCDC86	coiled-coil domain containing 86	0.578947	4.17939e-05	0.00161619	2.03164	0.00309339	2.34388	10.42 [2.21 - 49.24]
INSIG1	insulin induced gene 1	0.868421	0.000181519	0.00590661	2.03133	0.0350453	0.881289	2.41 [1.06 - 5.48]
NDC80	NDC80 homolog, kinetochore complex component (S. cerevisiae)	0.315789	0.00251154	0.054549	2.03129	0.00650323	1.02212	2.78 [1.33 - 5.80]
TTI1	TELO2 interacting protein 1	0.315789	0.00251154	0.054549	2.03129	0.023086	1.44615	4.25 [1.22 - 14.79]
RHOQ	ras homolog gene family, member Q	0.894737	0.000106895	0.00371407	2.03057	0.0739355	0.714658	2.04 [0.93 - 4.47]
ESPN	espin	0.815789	4.78489e-05	0.00182322	2.02903	0.00334058	1.35856	3.89 [1.57 - 9.64]
HES2	hairy and enhancer of split 2 (Drosophila)	0.815789	4.78489e-05	0.00182322	2.02903	0.00334058	1.35856	3.89 [1.57 - 9.64]
ACOT7	acyl-CoA thioesterase 7	0.815789	4.78489e-05	0.00182322	2.02903	0.00334058	1.35856	3.89 [1.57 - 9.64]
NUSAP1	nucleolar and spindle associated protein 1	0.815789	4.78489e-05	0.00182322	2.02903	3.03711e-05	1.70649	5.51 [2.47 - 12.29]
TMEM33	transmembrane protein 33	0.894737	0.000238968	0.00750301	2.02806	0.0256865	1.37976	3.97 [1.18 - 13.36]
UBE2G2	ubiquitin-conjugating enzyme E2G 2	0.815789	8.68438e-05	0.00309265	2.02756	0.0218728	1.18907	3.28 [1.19 - 9.08]
TOMM5	translocase of outer mitochondrial membrane 5 homolog (yeast)	0.263158	0.00294956	0.0621343	2.02751	0.013622	1.5216	4.58 [1.37 - 15.34]
DVL3	dishevelled, dsh homolog 3 (Drosophila)	0.421053	0.000487973	0.0138784	2.02466	0.00316666	1.53025	4.62 [1.67 - 12.76]
H2AFZ	H2A histone family, member Z	0.473684	0.000103975	0.00362461	2.0244	0.00060498	4.4295	83.89 [6.67 - 1054.79]
TBCD	tubulin folding cofactor D	0.552632	0.000163849	0.00540143	2.02429	0.0242669	1.18212	3.26 [1.17 - 9.12]
BRIP1	BRCA1 interacting protein C-terminal helicase 1	0.684211	7.07346e-06	0.00032636	2.02401	0.000416762	1.94258	6.98 [2.37 - 20.52]
ALS2	amyotrophic lateral sclerosis 2 (juvenile)	0.289474	0.00290763	0.0614203	2.02386	0.0235647	1.1569	3.18 [1.17 - 8.66]
SNX27	sorting nexin family member 27	0.289474	0.00315848	0.0656577	2.02356	0.0130269	1.49418	4.46 [1.37 - 14.49]
KLF9	Kruppel-like factor 9	0.5	0.000608612	0.0167545	2.0234	0.0172814	0.716252	2.05 [1.13 - 3.69]
ODF2	outer dense fiber of sperm tails 2	0.5	0.000608612	0.0167545	2.0234	0.00222123	1.29009	3.63 [1.59 - 8.30]
ICAM5	intercellular adhesion molecule 5, telencephalin	0.5	0.000608612	0.0167545	2.0234	0.0355296	0.779645	2.18 [1.05 - 4.51]
HPS3	Hermansky-Pudlak syndrome 3	0.342105	0.00249864	0.0543211	2.02276	0.0841232	1.03104	2.80 [0.87 - 9.03]
MYEF2	myelin expression factor 2	0.394737	0.000682366	0.0184631	2.02229	0.0225293	0.696446	2.01 [1.10 - 3.65]
KIF20A	kinesin family member 20A	0.868421	3.21152e-05	0.00127737	2.02229	0.000574726	1.83519	6.27 [2.20 - 17.81]
TBC1D16	TBC1 domain family, member 16	0.789474	7.61765e-05	0.00275446	2.02203	0.019806	0.901439	2.46 [1.15 - 5.26]
BRCA2	breast cancer 2, early onset	0.394737	0.000568079	0.0158002	2.02152	0.0106634	1.37819	3.97 [1.38 - 11.43]
GNAS	GNAS complex locus	0.789474	7.88036e-05	0.0028383	2.02129	0.00754901	5.45284	233.42 [4.27 - 12749.90]
NAPEPLD	N-acyl phosphatidylethanolamine phospholipase D	0.815789	6.74365e-05	0.00247278	2.02099	0.00205814	1.18262	3.26 [1.54 - 6.92]
GPR3	G protein-coupled receptor 3	0.578947	0.000211292	0.00674204	2.02098	0.0251308	1.09493	2.99 [1.15 - 7.79]
PAX1	paired box 1	0.578947	0.000211292	0.00674204	2.02098	0.00419684	1.38119	3.98 [1.55 - 10.24]
THAP4	THAP domain containing 4	0.763158	6.07842e-05	0.00225525	2.02075	0.0135346	1.94912	7.02 [1.49 - 32.99]
FDPS	farnesyl diphosphate synthase	0.842105	0.000123716	0.00422314	2.02061	0.00236334	1.89761	6.67 [1.96 - 22.67]
TSC22D3	TSC22 domain family, member 3	0.868421	9.00971e-05	0.00319468	2.01773	0.0129701	2.19234	8.96 [1.59 - 50.49]
CCDC142	coiled-coil domain containing 142	0.868421	9.00971e-05	0.00319468	2.01773	0.00291909	0.949263	2.58 [1.38 - 4.83]
CHORDC1	cysteine and histidine-rich domain (CHORD) containing 1	0.342105	0.00269283	0.0577229	2.01658	0.029597	1.12053	3.07 [1.12 - 8.42]
SLC9A5	solute carrier family 9 (sodium/hydrogen exchanger), member 5	0.763158	3.11048e-05	0.00124135	2.01575	0.0199189	1.91797	6.81 [1.35 - 34.22]
RNF38	ring finger protein 38	0.578947	0.000202126	0.00648682	2.01573	0.0149227	1.36896	3.93 [1.31 - 11.84]
ATP6V0A2	ATPase, H+ transporting, lysosomal V0 subunit a2	0.894737	0.000284631	0.00873022	2.01467	0.0322035	1.12034	3.07 [1.10 - 8.55]
FABP3	fatty acid binding protein 3, muscle and heart (mammary-derived growth inhibitor)	0.894737	0.000284631	0.00873022	2.01467	0.0152743	0.670037	1.95 [1.14 - 3.36]
MED8	mediator complex subunit 8	0.894737	0.000284631	0.00873022	2.01467	0.0209958	1.65141	5.21 [1.28 - 21.20]
MRPS22	mitochondrial ribosomal protein S22	0.894737	0.000284631	0.00873022	2.01467	0.0991813	0.970971	2.64 [0.83 - 8.37]
NEDD4L	neural precursor cell expressed, developmentally down-regulated 4-like	0.894737	0.000284631	0.00873022	2.01467	0.00414482	1.01475	2.76 [1.38 - 5.52]
BUD31	BUD31 homolog (S. cerevisiae)	0.894737	0.000284631	0.00873022	2.01467	0.00765652	2.03831	7.68 [1.72 - 34.34]
CRLS1	cardiolipin synthase 1	0.894737	0.000284631	0.00873022	2.01467	0.0989925	0.80747	2.24 [0.86 - 5.85]
NTHL1	nth endonuclease III-like 1 (E. coli)	0.894737	0.000284631	0.00873022	2.01467	0.0196516	1.49839	4.47 [1.27 - 15.76]
LARS2	leucyl-tRNA synthetase 2, mitochondrial	0.894737	0.000284631	0.00873022	2.01467	0.00484711	1.4367	4.21 [1.55 - 11.43]
NSUN5	NOP2/Sun domain family, member 5	0.894737	0.000284631	0.00873022	2.01467	0.0343546	0.95831	2.61 [1.07 - 6.33]
YWHAH	tyrosine 3-monooxygenase/tryptophan 5-monooxygenase activation protein, eta polypeptide	0.894737	0.000284631	0.00873022	2.01467	0.01974	1.56408	4.78 [1.28 - 17.80]
TRIM26	tripartite motif containing 26	0.815789	9.34063e-05	0.00329795	2.0144	0.0195448	0.950778	2.59 [1.16 - 5.75]
MRPL23	mitochondrial ribosomal protein L23	0.315789	0.00208788	0.0469188	2.01406	0.0659029	0.950169	2.59 [0.94 - 7.12]
POLR1B	polymerase (RNA) I polypeptide B, 128kDa	0.447368	0.00027812	0.0085572	2.01377	0.0861983	0.681108	1.98 [0.91 - 4.30]
PBK	PDZ binding kinase	0.842105	9.90631e-06	0.000442999	2.01307	0.000210685	1.23593	3.44 [1.79 - 6.62]
CENPO	centromere protein O	0.421053	0.000396331	0.0116129	2.01297	0.000531156	2.32601	10.24 [2.75 - 38.16]
SCOC	short coiled-coil protein	0.315789	0.00233957	0.0514895	2.01227	0.0192012	1.75819	5.80 [1.33 - 25.28]
THADA	thyroid adenoma associated	0.526316	0.000250057	0.00780408	2.0122	0.00243177	1.70796	5.52 [1.83 - 16.65]
TRAPPC2L	trafficking protein particle complex 2-like	0.289474	0.00334375	0.0687356	2.01212	0.0387109	0.755829	2.13 [1.04 - 4.36]
BHLHE40	basic helix-loop-helix family, member e40	0.526316	4.34155e-05	0.00167197	2.01172	0.0030397	0.845553	2.33 [1.33 - 4.07]
ALDOA	aldolase A, fructose-bisphosphate	0.447368	0.000583214	0.0161579	2.01148	0.00540488	1.87664	6.53 [1.74 - 24.50]
GUSB	glucuronidase, beta	0.868421	0.000174854	0.00571692	2.01136	0.00801032	1.1954	3.30 [1.37 - 8.00]
CLDN12	claudin 12	0.868421	0.000174854	0.00571692	2.01136	0.0133785	1.16889	3.22 [1.27 - 8.13]
DDX56	DEAD (Asp-Glu-Ala-Asp) box polypeptide 56	0.868421	0.000174854	0.00571692	2.01136	6.00837e-05	2.45792	11.68 [3.52 - 38.81]
GTPBP10	GTP-binding protein 10 (putative)	0.868421	0.000174854	0.00571692	2.01136	0.0133785	1.16889	3.22 [1.27 - 8.13]
NUP205	nucleoporin 205kDa	0.868421	0.000174854	0.00571692	2.01136	0.00257938	1.4133	4.11 [1.64 - 10.30]
POP7	processing of precursor 7, ribonuclease P/MRP subunit (S. cerevisiae)	0.868421	0.000174854	0.00571692	2.01136	0.00422633	1.38968	4.01 [1.55 - 10.40]
DLD	dihydrolipoamide dehydrogenase	0.868421	0.000174854	0.00571692	2.01136	0.0165274	1.38129	3.98 [1.29 - 12.31]
TBRG4	transforming growth factor beta regulator 4	0.868421	0.000174854	0.00571692	2.01136	0.00014388	1.82339	6.19 [2.42 - 15.86]
PSMC2	proteasome (prosome, macropain) 26S subunit, ATPase, 2	0.868421	0.000174854	0.00571692	2.01136	0.0623974	1.2555	3.51 [0.94 - 13.14]
MRPL24	mitochondrial ribosomal protein L24	0.526316	0.000270056	0.00834203	2.01079	0.000353205	3.24406	25.64 [4.32 - 151.98]
HMGB1	high mobility group box 1	0.684211	6.11745e-05	0.00226809	2.01035	0.0175867	1.9136	6.78 [1.40 - 32.90]
LUC7L	LUC7-like (S. cerevisiae)	0.894737	0.000356387	0.0105991	2.00982	0.0983863	0.567457	1.76 [0.90 - 3.46]
NPM2	nucleophosmin/nucleoplasmin 2	0.894737	0.000356387	0.0105991	2.00982	0.00127485	2.89888	18.15 [3.11 - 105.91]
VPS41	vacuolar protein sorting 41 homolog (S. cerevisiae)	0.894737	0.000356387	0.0105991	2.00982	0.0102895	1.11612	3.05 [1.30 - 7.16]
CSRNP2	cysteine-serine-rich nuclear protein 2	0.368421	0.000898504	0.0232937	2.00942	0.0517456	0.863226	2.37 [0.99 - 5.66]
ATPAF1	ATP synthase mitochondrial F1 complex assembly factor 1	0.421053	0.00116573	0.0289752	2.00939	0.00974418	1.26149	3.53 [1.36 - 9.19]
KLF14	Kruppel-like factor 14	0.789474	4.89952e-05	0.00186204	2.00779	0.00612517	1.39295	4.03 [1.49 - 10.90]
CHL1	cell adhesion molecule with homology to L1CAM (close homolog of L1)	0.789474	2.80427e-05	0.00113134	2.00739	0.00165568	0.606116	1.83 [1.26 - 2.67]
HIVEP1	human immunodeficiency virus type I enhancer binding protein 1	0.447368	0.000314592	0.00951867	2.00727	0.00453224	2.31458	10.12 [2.05 - 50.04]
GFRA3	GDNF family receptor alpha 3	0.315789	0.00281815	0.0598881	2.00722	0.0827672	0.567767	1.76 [0.93 - 3.35]
AGAP3	ArfGAP with GTPase domain, ankyrin repeat and PH domain 3	0.5	0.000101218	0.00353984	2.00717	0.00390339	1.18383	3.27 [1.46 - 7.30]
DLEU2	deleted in lymphocytic leukemia 2 (non-protein coding)	0.842105	0.000116344	0.00400128	2.00703	0.00186373	1.05568	2.87 [1.48 - 5.59]
VANGL1	vang-like 1 (van gogh, Drosophila)	0.710526	3.00507e-05	0.00120363	2.00646	0.00518744	2.27397	9.72 [1.97 - 47.87]
RHBDL3	rhomboid, veinlet-like 3 (Drosophila)	0.342105	0.00221275	0.0492009	2.00599	0.0324754	1.1112	3.04 [1.10 - 8.41]
SHC1	SHC (Src homology 2 domain containing) transforming protein 1	0.5	0.000300074	0.00913816	2.00531	0.00181984	1.84508	6.33 [1.98 - 20.18]
MCFD2	multiple coagulation factor deficiency 2	0.578947	3.47862e-05	0.00137195	2.00446	0.00258501	1.41754	4.13 [1.64 - 10.38]
PDE4D	phosphodiesterase 4D, cAMP-specific	0.894737	0.000305326	0.00927615	2.00374	0.0488809	1.25573	3.51 [1.01 - 12.25]
ZRANB3	zinc finger, RAN-binding domain containing 3	0.842105	9.1692e-05	0.00324451	2.00283	0.0268439	1.40998	4.10 [1.18 - 14.27]
KDELR3	KDEL (Lys-Asp-Glu-Leu) endoplasmic reticulum protein retention receptor 3	0.315789	0.00209551	0.0470592	1.99963	0.0256528	0.717107	2.05 [1.09 - 3.85]
PRR7	proline rich 7 (synaptic)	0.368421	0.00190714	0.0435619	1.99936	0.00293882	1.13711	3.12 [1.47 - 6.60]
SNX1	sorting nexin 1	0.289474	0.00299763	0.0629501	1.99935	0.093108	0.688632	1.99 [0.89 - 4.45]
MCM2	minichromosome maintenance complex component 2	0.342105	0.00233356	0.0513818	1.99929	0.0209845	1.11641	3.05 [1.18 - 7.88]
UQCRB	ubiquinol-cytochrome c reductase binding protein	0.815789	0.000114454	0.0039441	1.99863	0.0201211	1.30706	3.70 [1.23 - 11.13]
CCIN	calicin	0.815789	0.000114454	0.0039441	1.99863	0.0104444	0.583524	1.79 [1.15 - 2.80]
PPP5C	protein phosphatase 5, catalytic subunit	0.368421	0.00122863	0.0302738	1.99835	0.0100436	1.46513	4.33 [1.42 - 13.21]
ZCCHC13	zinc finger, CCHC domain containing 13	0.631579	2.18365e-05	0.000903894	1.99822	0.0119678	2.71868	15.16 [1.82 - 126.35]
HSPA12A	heat shock 70kDa protein 12A	0.842105	3.7951e-05	0.00148292	1.99742	0.0063578	1.15988	3.19 [1.39 - 7.34]
SCG2	secretogranin II	0.789474	1.31049e-05	0.000570595	1.99734	0.00363455	0.504095	1.66 [1.18 - 2.33]
CENPQ	centromere protein Q	0.868421	4.50758e-05	0.00172883	1.99718	0.0384783	1.07148	2.92 [1.06 - 8.05]
DNAJC8	DnaJ (Hsp40) homolog, subfamily C, member 8	0.894737	0.000329993	0.00991932	1.99689	0.0924816	0.918744	2.51 [0.86 - 7.31]
ACBD6	acyl-CoA binding domain containing 6	0.894737	0.000329993	0.00991932	1.99689	0.0105235	1.30436	3.69 [1.36 - 10.01]
MTG1	mitochondrial GTPase 1 homolog (S. cerevisiae)	0.894737	0.000329993	0.00991932	1.99689	0.00913757	1.58607	4.88 [1.48 - 16.10]
MTA3	metastasis associated 1 family, member 3	0.894737	0.000329993	0.00991932	1.99689	0.00236155	1.7785	5.92 [1.88 - 18.63]
RUVBL1	RuvB-like 1 (E. coli)	0.815789	2.6075e-05	0.00105992	1.99599	0.000844096	1.93485	6.92 [2.22 - 21.56]
HSPA1B	heat shock 70kDa protein 1B	0.631579	2.52853e-05	0.00103108	1.99592	0.0036724	0.933764	2.54 [1.35 - 4.78]
SMCR8	Smith-Magenis syndrome chromosome region, candidate 8	0.473684	0.000250424	0.00781403	1.99535	0.0081415	3.53903	34.43 [2.50 - 473.61]
TOR1AIP1	torsin A interacting protein 1	0.526316	0.00024708	0.00772345	1.99435	0.0865113	0.644103	1.90 [0.91 - 3.98]
FAM96A	family with sequence similarity 96, member A	0.315789	0.00328814	0.0678162	1.99327	0.0653132	1.36459	3.91 [0.92 - 16.71]
NOL4	nucleolar protein 4	0.368421	0.00224233	0.0497373	1.99325	0.0759122	0.933479	2.54 [0.91 - 7.13]
ASH2L	ash2 (absent, small, or homeotic)-like (Drosophila)	0.342105	0.000842176	0.0220576	1.99312	0.0239294	1.28424	3.61 [1.18 - 11.01]
CDC42SE1	CDC42 small effector 1	0.763158	5.35936e-05	0.00201668	1.99227	0.0192904	1.86254	6.44 [1.35 - 30.65]
BEGAIN	brain-enriched guanylate kinase-associated homolog (rat)	0.894737	0.000379718	0.0111933	1.99192	0.0590696	0.670639	1.96 [0.97 - 3.92]
ROR1	receptor tyrosine kinase-like orphan receptor 1	0.815789	2.29194e-05	0.000944058	1.98999	0.00495075	1.1412	3.13 [1.41 - 6.94]
SPRED2	sprouty-related, EVH1 domain containing 2	0.789474	2.76293e-05	0.00111638	1.98981	0.00176654	1.63391	5.12 [1.84 - 14.27]
CEP70	centrosomal protein 70kDa	0.289474	0.00364998	0.0737339	1.98935	0.0195344	1.06202	2.89 [1.19 - 7.05]
UAP1	UDP-N-acteylglucosamine pyrophosphorylase 1	0.289474	0.00364998	0.0737339	1.98935	0.0122079	1.09383	2.99 [1.27 - 7.02]
CBX2	chromobox homolog 2	0.894737	0.000206821	0.00661776	1.98864	0.00200076	1.90335	6.71 [2.01 - 22.43]
ALS2CR12	amyotrophic lateral sclerosis 2 (juvenile) chromosome region, candidate 12	0.894737	0.000206821	0.00661776	1.98864	0.0672712	1.39247	4.02 [0.91 - 17.89]
MARK1	MAP/microtubule affinity-regulating kinase 1	0.894737	0.000206821	0.00661776	1.98864	0.044715	1.63641	5.14 [1.04 - 25.39]
RAB13	RAB13, member RAS oncogene family	0.894737	0.000342966	0.0102545	1.98766	0.0277829	1.9684	7.16 [1.24 - 41.34]
TMEM231	transmembrane protein 231	0.315789	0.00307897	0.0643236	1.98707	0.0245926	0.964741	2.62 [1.13 - 6.09]
CHST5	carbohydrate (N-acetylglucosamine 6-O) sulfotransferase 5	0.315789	0.00307897	0.0643236	1.98707	0.0245926	0.964741	2.62 [1.13 - 6.09]
HSF1	heat shock transcription factor 1	0.631579	0.000226833	0.00717107	1.98685	0.00956343	0.878127	2.41 [1.24 - 4.68]
ATXN7L1	ataxin 7-like 1	0.578947	3.70818e-05	0.00145255	1.98603	0.00085783	1.26141	3.53 [1.68 - 7.41]
MRPL17	mitochondrial ribosomal protein L17	0.447368	0.000584238	0.016182	1.98427	0.00333485	1.56588	4.79 [1.68 - 13.62]
STK4	serine/threonine kinase 4	0.763158	7.62492e-05	0.00275679	1.9841	0.000505545	1.36272	3.91 [1.81 - 8.42]
PABPC1L	poly(A) binding protein, cytoplasmic 1-like	0.763158	7.62492e-05	0.00275679	1.9841	0.000505545	1.36272	3.91 [1.81 - 8.42]
TOMM34	translocase of outer mitochondrial membrane 34	0.763158	7.62492e-05	0.00275679	1.9841	0.000505545	1.36272	3.91 [1.81 - 8.42]
GYPA	glycophorin A (MNS blood group)	0.421053	0.000846575	0.0221547	1.98296	0.0999154	1.22694	3.41 [0.79 - 14.71]
PRMT2	protein arginine methyltransferase 2	0.289474	0.00431566	0.084255	1.98053	0.0680269	0.77525	2.17 [0.94 - 4.99]
TRIB1	tribbles homolog 1 (Drosophila)	0.578947	0.000306513	0.00930728	1.97938	0.00537401	0.806816	2.24 [1.27 - 3.95]
FNTB	farnesyltransferase, CAAX box, beta	0.578947	0.000306513	0.00930728	1.97938	0.0180405	1.00486	2.73 [1.19 - 6.28]
GOT2	glutamic-oxaloacetic transaminase 2, mitochondrial (aspartate aminotransferase 2)	0.763158	1.15025e-05	0.000507143	1.97902	0.0294948	1.31304	3.72 [1.14 - 12.13]
CDCA5	cell division cycle associated 5	0.763158	1.15025e-05	0.000507143	1.97902	0.00041015	1.89878	6.68 [2.33 - 19.14]
NFE2L2	nuclear factor (erythroid-derived 2)-like 2	0.552632	4.45685e-05	0.00171148	1.97771	0.0735618	1.19495	3.30 [0.89 - 12.23]
EXOC7	exocyst complex component 7	0.289474	0.00303421	0.0635689	1.97458	0.0543537	1.10135	3.01 [0.98 - 9.24]
SLC25A19	solute carrier family 25 (mitochondrial thiamine pyrophosphate carrier), member 19	0.894737	0.000143943	0.0048228	1.97411	0.0438463	1.93201	6.90 [1.05 - 45.19]
MRPS7	mitochondrial ribosomal protein S7	0.342105	0.00148131	0.0353652	1.97355	0.0039284	1.43521	4.20 [1.58 - 11.14]
PCSK7	proprotein convertase subtilisin/kexin type 7	0.315789	0.00290102	0.0613075	1.97355	0.0871303	1.18101	3.26 [0.84 - 12.61]
NID1	nidogen 1	0.473684	0.00015196	0.00505713	1.97317	0.00181837	0.955816	2.60 [1.43 - 4.74]
ROBO2	roundabout, axon guidance receptor, homolog 2 (Drosophila)	0.868421	0.000280073	0.00860915	1.97267	0.025509	0.690228	1.99 [1.09 - 3.65]
LGALS1	lectin, galactoside-binding, soluble, 1	0.894737	0.00116008	0.0288578	1.97262	0.0491091	1.49822	4.47 [1.01 - 19.90]
MYO3B	myosin IIIB	0.894737	0.000151944	0.00505666	1.97237	0.0388617	2.28302	9.81 [1.12 - 85.56]
GPN3	GPN-loop GTPase 3	0.289474	0.00388122	0.0774397	1.97224	0.0263711	1.23705	3.45 [1.16 - 10.27]
POLE	polymerase (DNA directed), epsilon	0.894737	0.000415899	0.0121033	1.97181	0.0669292	2.07325	7.95 [0.87 - 73.05]
MOXD1	monooxygenase, DBH-like 1	0.868421	5.72701e-05	0.00213913	1.97178	0.00197725	0.73244	2.08 [1.31 - 3.31]
SCLY	selenocysteine lyase	0.842105	0.000182691	0.00593986	1.97089	0.00244657	1.62776	5.09 [1.78 - 14.60]
GJA3	gap junction protein, alpha 3, 46kDa	0.815789	9.04746e-05	0.00320648	1.97087	0.00885361	0.703391	2.02 [1.19 - 3.42]
CCDC106	coiled-coil domain containing 106	0.368421	0.00100086	0.0255035	1.96786	0.022571	1.05459	2.87 [1.16 - 7.11]
STT3A	STT3, subunit of the oligosaccharyltransferase complex, homolog A (S. cerevisiae)	0.368421	0.00100086	0.0255035	1.96786	0.0034023	1.0468	2.85 [1.41 - 5.74]
GAS8	growth arrest-specific 8	0.342105	0.00250056	0.0543551	1.96774	0.0511731	1.51559	4.55 [0.99 - 20.88]
SLC26A7	solute carrier family 26, member 7	0.710526	0.000108333	0.00375798	1.96675	0.0163008	1.26247	3.53 [1.26 - 9.90]
SEPHS1	selenophosphate synthetase 1	0.289474	0.00346411	0.0707131	1.96552	0.0915847	0.842253	2.32 [0.87 - 6.18]
COPG2	coatomer protein complex, subunit gamma 2	0.868421	0.000289032	0.00884682	1.96307	0.0207789	1.07093	2.92 [1.18 - 7.23]
NUCKS1	nuclear casein kinase and cyclin-dependent kinase substrate 1	0.526316	0.000618002	0.016974	1.96265	0.0137357	1.23645	3.44 [1.29 - 9.21]
AP2S1	adaptor-related protein complex 2, sigma 1 subunit	0.763158	1.30104e-05	0.000566875	1.96224	0.00127198	3.10728	22.36 [3.38 - 148.02]
SMARCC1	SWI/SNF related, matrix associated, actin dependent regulator of chromatin, subfamily c, member 1	0.842105	0.00011264	0.00388906	1.96086	0.0226741	1.27883	3.59 [1.20 - 10.79]
PRIM1	primase, DNA, polypeptide 1 (49kDa)	0.842105	0.00011264	0.00388906	1.96086	0.0239047	0.996566	2.71 [1.14 - 6.43]
AK2	adenylate kinase 2	0.263158	0.00360339	0.0729803	1.96019	0.0658831	0.630187	1.88 [0.96 - 3.68]
UBXN2B	UBX domain protein 2B	0.263158	0.00360339	0.0729803	1.96019	0.0240028	1.23259	3.43 [1.18 - 10.00]
CNPY4	canopy 4 homolog (zebrafish)	0.263158	0.00360339	0.0729803	1.96019	0.00789113	1.24897	3.49 [1.39 - 8.76]
ERLIN2	ER lipid raft associated 2	0.263158	0.00360339	0.0729803	1.96019	0.0133251	1.18835	3.28 [1.28 - 8.41]
SVIP	small VCP/p97-interacting protein	0.5	0.000186914	0.00605939	1.95943	0.00106126	1.97584	7.21 [2.21 - 23.54]
SPAG9	sperm associated antigen 9	0.263158	0.00503717	0.0951959	1.95936	0.0479226	1.13124	3.10 [1.01 - 9.51]
HEATR5A	HEAT repeat containing 5A	0.263158	0.00503717	0.0951959	1.95936	0.0462352	1.07636	2.93 [1.02 - 8.46]
NDUFAF2	NADH dehydrogenase (ubiquinone) 1 alpha subcomplex, assembly factor 2	0.263158	0.00503717	0.0951959	1.95936	0.0577755	0.912203	2.49 [0.97 - 6.39]
KLHL29	kelch-like 29 (Drosophila)	0.763158	4.89722e-05	0.00186127	1.95743	0.00565818	3.17986	24.04 [2.53 - 228.69]
AARSD1	alanyl-tRNA synthetase domain containing 1	0.421053	0.000539427	0.0151185	1.957	0.035286	1.00303	2.73 [1.07 - 6.94]
AZI2	5-azacytidine induced 2	0.447368	0.000760552	0.0202389	1.95652	0.00772549	1.33601	3.80 [1.42 - 10.17]
KIF7	kinesin family member 7	0.5	0.000241642	0.00757578	1.95603	0.00511285	0.867476	2.38 [1.30 - 4.37]
POLR2L	polymerase (RNA) II (DNA directed) polypeptide L, 7.6kDa	0.842105	2.01031e-05	0.000839127	1.95592	0.00815263	1.6725	5.33 [1.54 - 18.39]
FRS2	fibroblast growth factor receptor substrate 2	0.289474	0.00386959	0.0772545	1.95559	0.0123349	0.825385	2.28 [1.20 - 4.36]
SLC35E1	solute carrier family 35, member E1	0.368421	0.000852577	0.022287	1.95543	0.0522004	1.18212	3.26 [0.99 - 10.76]
CRYBB2	crystallin, beta B2	0.447368	0.000236252	0.00742893	1.95521	0.00508511	0.871721	2.39 [1.30 - 4.40]
AASDHPPT	aminoadipate-semialdehyde dehydrogenase-phosphopantetheinyl transferase	0.763158	7.61338e-05	0.0027531	1.95518	0.0225976	1.32995	3.78 [1.21 - 11.86]
PINX1	PIN2/TERF1 interacting, telomerase inhibitor 1	0.868421	0.000151687	0.00504918	1.95499	0.00407981	1.63436	5.13 [1.68 - 15.64]
ARHGEF40	Rho guanine nucleotide exchange factor (GEF) 40	0.710526	7.13008e-05	0.00259787	1.95466	0.0027056	1.11956	3.06 [1.47 - 6.37]
MYOC	myocilin, trabecular meshwork inducible glucocorticoid response	0.815789	4.98079e-05	0.0018895	1.95407	0.0124006	1.9805	7.25 [1.53 - 34.22]
DYNC1I1	dynein, cytoplasmic 1, intermediate chain 1	0.710526	0.000131055	0.00444219	1.95367	0.0214323	0.61774	1.85 [1.10 - 3.14]
PKNOX1	PBX/knotted 1 homeobox 1	0.473684	0.000575281	0.0159706	1.9533	0.0170201	1.26959	3.56 [1.25 - 10.10]
TMEM50B	transmembrane protein 50B	0.684211	0.000217769	0.00692141	1.95278	0.00216921	2.07728	7.98 [2.12 - 30.12]
RALY	RNA binding protein, autoantigenic (hnRNP-associated with lethal yellow homolog (mouse))	0.289474	0.00367176	0.0740854	1.95194	0.0119607	1.35252	3.87 [1.35 - 11.10]
CENPN	centromere protein N	0.657895	9.17096e-05	0.00324506	1.95139	0.000435317	1.34775	3.85 [1.82 - 8.16]
TADA2A	transcriptional adaptor 2A	0.578947	0.000218751	0.00694853	1.95109	0.00309034	2.79301	16.33 [2.57 - 103.89]
YIPF3	Yip1 domain family, member 3	0.315789	0.00398634	0.0791057	1.95	0.029366	1.57364	4.82 [1.17 - 19.87]
NDUFV3	NADH dehydrogenase (ubiquinone) flavoprotein 3, 10kDa	0.894737	0.000534247	0.0149946	1.94989	0.00232031	1.66138	5.27 [1.81 - 15.34]
TRRAP	transformation/transcription domain-associated protein	0.894737	0.000534247	0.0149946	1.94989	0.0118044	0.925189	2.52 [1.23 - 5.18]
FAM173A	family with sequence similarity 173, member A	0.894737	0.000534247	0.0149946	1.94989	0.0164964	1.2295	3.42 [1.25 - 9.34]
EARS2	glutamyl-tRNA synthetase 2, mitochondrial (putative)	0.894737	0.000534247	0.0149946	1.94989	0.066252	1.04022	2.83 [0.93 - 8.59]
SLX1B	SLX1 structure-specific endonuclease subunit homolog B (S. cerevisiae)	0.894737	0.000534247	0.0149946	1.94989	0.0244897	1.73643	5.68 [1.25 - 25.78]
MYCBP	c-myc binding protein	0.894737	0.000534247	0.0149946	1.94989	0.0160584	1.38287	3.99 [1.29 - 12.29]
SMURF1	SMAD specific E3 ubiquitin protein ligase 1	0.894737	0.000534247	0.0149946	1.94989	0.0118044	0.925189	2.52 [1.23 - 5.18]
ATAD5	ATPase family, AAA domain containing 5	0.894737	0.000534247	0.0149946	1.94989	0.00405622	1.68403	5.39 [1.71 - 16.99]
PHPT1	phosphohistidine phosphatase 1	0.894737	0.000534247	0.0149946	1.94989	0.0859295	0.934352	2.55 [0.88 - 7.39]
PMPCA	peptidase (mitochondrial processing) alpha	0.894737	0.000534247	0.0149946	1.94989	0.0444223	1.03806	2.82 [1.03 - 7.77]
MRPS34	mitochondrial ribosomal protein S34	0.894737	0.000534247	0.0149946	1.94989	0.011024	1.58042	4.86 [1.44 - 16.43]
DDT	D-dopachrome tautomerase	0.894737	0.000534247	0.0149946	1.94989	0.0328817	0.902851	2.47 [1.08 - 5.65]
EPG5	ectopic P-granules autophagy protein 5 homolog (C. elegans)	0.894737	0.000534247	0.0149946	1.94989	0.00318972	1.14314	3.14 [1.47 - 6.71]
USP42	ubiquitin specific peptidase 42	0.894737	0.000299612	0.00912599	1.94936	0.025779	2.36252	10.62 [1.33 - 84.73]
RIF1	RAP1 interacting factor homolog (yeast)	0.894737	0.000299612	0.00912599	1.94936	0.0242257	1.98343	7.27 [1.29 - 40.79]
TJAP1	tight junction associated protein 1 (peripheral)	0.368421	0.00117027	0.0290694	1.94931	0.0143793	1.61636	5.03 [1.38 - 18.37]
METTL1	methyltransferase like 1	0.368421	0.00117027	0.0290694	1.94931	0.00180297	1.37326	3.95 [1.67 - 9.35]
GCN1L1	GCN1 general control of amino-acid synthesis 1-like 1 (yeast)	0.842105	0.000102802	0.00358857	1.94912	0.0267516	1.70619	5.51 [1.22 - 24.92]
FAM160B2	family with sequence similarity 160, member B2	0.289474	0.00319451	0.0662597	1.94866	0.0342227	1.30469	3.69 [1.10 - 12.33]
NT5DC3	5'-nucleotidase domain containing 3	0.763158	3.79459e-05	0.00148274	1.94755	0.00723983	0.909685	2.48 [1.28 - 4.82]
KCTD15	potassium channel tetramerisation domain containing 15	0.368421	0.00194105	0.0441968	1.94703	0.00794941	1.47466	4.37 [1.47 - 12.98]
MAGEA1	melanoma antigen family A, 1 (directs expression of antigen MZ2-E)	0.447368	0.000453753	0.0130415	1.94629	0.00821358	0.469482	1.60 [1.13 - 2.27]
ASNA1	arsA arsenite transporter, ATP-binding, homolog 1 (bacterial)	0.5	0.000898162	0.0232863	1.94578	0.00198838	1.96332	7.12 [2.05 - 24.73]
XPO7	exportin 7	0.526316	0.000412085	0.012008	1.9452	0.0134399	1.36225	3.90 [1.33 - 11.50]
COPA	coatomer protein complex, subunit alpha	0.631579	2.59345e-05	0.00105479	1.945	0.00127054	2.51545	12.37 [2.68 - 57.13]
SHC4	SHC (Src homology 2 domain containing) family, member 4	0.342105	0.00305335	0.0638919	1.94417	0.0166565	0.514942	1.67 [1.10 - 2.55]
DENND5B	DENN/MADD domain containing 5B	0.605263	0.00021829	0.0069358	1.94397	0.0645425	0.927577	2.53 [0.95 - 6.76]
NOL10	nucleolar protein 10	0.894737	0.000888478	0.0230748	1.94365	0.00944527	1.96821	7.16 [1.62 - 31.64]
LAMA4	laminin, alpha 4	0.894737	0.000216956	0.00689894	1.94362	0.0231704	0.680475	1.97 [1.10 - 3.55]
EIF3D	eukaryotic translation initiation factor 3, subunit D	0.894737	0.000216956	0.00689894	1.94362	0.0629735	1.74215	5.71 [0.91 - 35.82]
CACNG2	calcium channel, voltage-dependent, gamma subunit 2	0.894737	0.000216956	0.00689894	1.94362	0.0629735	1.74215	5.71 [0.91 - 35.82]
FKBP11	FK506 binding protein 11, 19 kDa	0.447368	0.000870584	0.0226829	1.9433	0.00318555	1.35064	3.86 [1.57 - 9.47]
CEP89	centrosomal protein 89kDa	0.684211	2.22699e-05	0.000919995	1.94282	0.000402911	2.35634	10.55 [2.86 - 38.93]
SNRPE	small nuclear ribonucleoprotein polypeptide E	0.263158	0.00380557	0.0762336	1.94264	0.0228535	0.830185	2.29 [1.12 - 4.69]
RNF123	ring finger protein 123	0.815789	0.000130333	0.00442071	1.94179	0.00272268	2.60573	13.54 [2.46 - 74.41]
ARIH2	ariadne homolog 2 (Drosophila)	0.815789	0.000130333	0.00442071	1.94179	0.0163431	1.21397	3.37 [1.25 - 9.07]
PRDX6	peroxiredoxin 6	0.815789	4.82583e-05	0.0018371	1.94161	0.00596802	1.33399	3.80 [1.47 - 9.82]
NRG1	neuregulin 1	0.578947	5.44933e-05	0.00204674	1.9412	0.00300962	0.718249	2.05 [1.28 - 3.30]
DIRAS1	DIRAS family, GTP-binding RAS-like 1	0.5	0.000184058	0.00597859	1.94061	0.023314	0.527924	1.70 [1.07 - 2.68]
FAN1	FANCD2/FANCI-associated nuclease 1	0.289474	0.00363797	0.0735399	1.94017	0.0186442	1.39642	4.04 [1.26 - 12.93]
ASPH	aspartate beta-hydroxylase	0.473684	0.000221223	0.00701673	1.93993	0.00306628	1.13482	3.11 [1.47 - 6.59]
RUVBL2	RuvB-like 2 (E. coli)	0.868421	0.000314321	0.0095116	1.93872	0.0194454	1.21189	3.36 [1.22 - 9.28]
SPG20	spastic paraplegia 20 (Troyer syndrome)	0.868421	0.000381406	0.0112361	1.93869	0.0152128	1.98634	7.29 [1.47 - 36.24]
LOXL2	lysyl oxidase-like 2	0.447368	0.000375608	0.0110891	1.93854	0.0165526	1.08994	2.97 [1.22 - 7.25]
PTPN11	protein tyrosine phosphatase, non-receptor type 11	0.605263	0.000208171	0.00665533	1.93717	0.018565	0.817038	2.26 [1.15 - 4.47]
URB1	URB1 ribosome biogenesis 1 homolog (S. cerevisiae)	0.815789	0.000201393	0.00646632	1.93687	0.00190772	1.3259	3.77 [1.63 - 8.70]
SSRP1	structure specific recognition protein 1	0.842105	0.000192476	0.00621624	1.93628	0.0199552	1.32475	3.76 [1.23 - 11.48]
TMEM55A	transmembrane protein 55A	0.289474	0.00409958	0.0808882	1.93586	0.0605331	0.642857	1.90 [0.97 - 3.72]
PRKCI	protein kinase C, iota	0.552632	0.000147291	0.00492088	1.93421	0.0188609	1.0304	2.80 [1.19 - 6.62]
PTS	6-pyruvoyltetrahydropterin synthase	0.315789	0.00379509	0.076066	1.93375	0.0236427	0.937236	2.55 [1.13 - 5.75]
TRUB1	TruB pseudouridine (psi) synthase homolog 1 (E. coli)	0.894737	0.000322926	0.00973586	1.93304	0.0018082	2.65383	14.21 [2.68 - 75.26]
AP1G1	adaptor-related protein complex 1, gamma 1 subunit	0.289474	0.00491529	0.0933784	1.9326	0.0802408	1.14066	3.13 [0.87 - 11.23]
USP21	ubiquitin specific peptidase 21	0.473684	0.000308784	0.0093668	1.93198	0.0142572	1.05928	2.88 [1.24 - 6.73]
ALG3	asparagine-linked glycosylation 3, alpha-1,3- mannosyltransferase homolog (S. cerevisiae)	0.342105	0.000982709	0.025115	1.93156	0.00133364	1.98693	7.29 [2.17 - 24.55]
CTNNA1	catenin (cadherin-associated protein), alpha 1, 102kDa	0.684211	0.000167756	0.00551377	1.93022	0.0215263	0.878158	2.41 [1.14 - 5.09]
PARP4	poly (ADP-ribose) polymerase family, member 4	0.473684	0.000245176	0.00767181	1.92923	0.00189066	1.22324	3.40 [1.57 - 7.35]
WDR88	WD repeat domain 88	0.842105	5.65129e-05	0.00211399	1.92911	0.00928501	0.649085	1.91 [1.17 - 3.12]
PSMB2	proteasome (prosome, macropain) subunit, beta type, 2	0.815789	0.000100427	0.00351546	1.92821	0.0591179	1.01775	2.77 [0.96 - 7.96]
UMPS	uridine monophosphate synthetase	0.289474	0.00521894	0.0978849	1.928	0.0158679	1.62335	5.07 [1.36 - 18.96]
API5	apoptosis inhibitor 5	0.368421	0.00142852	0.0343169	1.92784	0.0279549	1.0048	2.73 [1.11 - 6.69]
MSRB3	methionine sulfoxide reductase B3	0.289474	0.00468846	0.0899635	1.9275	0.0336517	0.924723	2.52 [1.07 - 5.92]
MTIF2	mitochondrial translational initiation factor 2	0.394737	0.00111422	0.0279014	1.9271	0.0103415	1.62317	5.07 [1.47 - 17.53]
DDX11	DEAD/H (Asp-Glu-Ala-Asp/His) box polypeptide 11	0.421053	0.000340327	0.0101865	1.92611	0.00369088	1.88645	6.60 [1.85 - 23.57]
CCNO	cyclin O	0.684211	9.68641e-06	0.000434081	1.9254	0.0176126	0.748493	2.11 [1.14 - 3.92]
NAA15	N(alpha)-acetyltransferase 15, NatA auxiliary subunit	0.473684	0.000543333	0.0152118	1.92534	0.0210089	0.66853	1.95 [1.11 - 3.44]
DLX2	distal-less homeobox 2	0.868421	9.58708e-05	0.00337455	1.92464	0.0020707	1.1138	3.05 [1.50 - 6.19]
MOSPD2	motile sperm domain containing 2	0.894737	0.00023075	0.00727851	1.92406	0.0263278	1.36104	3.90 [1.17 - 12.96]
TOR1AIP2	torsin A interacting protein 2	0.631579	0.000143272	0.00480312	1.92386	0.0141727	0.825083	2.28 [1.18 - 4.41]
CCDC47	coiled-coil domain containing 47	0.289474	0.00521352	0.097805	1.92351	0.0518657	1.00903	2.74 [0.99 - 7.59]
YBX1	Y box binding protein 1	0.815789	0.000134763	0.0045522	1.92332	0.0105745	2.89669	18.11 [1.97 - 166.93]
CCNB1	cyclin B1	0.815789	0.000134763	0.0045522	1.92332	0.00132735	1.60137	4.96 [1.87 - 13.19]
NCAPG	non-SMC condensin I complex, subunit G	0.815789	0.000134763	0.0045522	1.92332	0.00304305	1.07221	2.92 [1.44 - 5.94]
SLC39A3	solute carrier family 39 (zinc transporter), member 3	0.815789	6.74338e-05	0.00247269	1.92317	0.000950844	4.65973	105.61 [6.66 - 1674.73]
HIST1H4D	histone cluster 1, H4d	0.657895	0.000148312	0.00495074	1.92296	0.0126128	1.9565	7.07 [1.52 - 32.91]
RNASEH1	ribonuclease H1	0.684211	2.38006e-05	0.000976585	1.92146	0.0314414	1.8416	6.31 [1.18 - 33.76]
CDK6	cyclin-dependent kinase 6	0.605263	0.000184652	0.00599542	1.9207	0.00586883	1.27877	3.59 [1.45 - 8.92]
G6PC3	glucose 6 phosphatase, catalytic, 3	0.631579	0.000155285	0.00515378	1.92048	0.00184296	1.26023	3.53 [1.60 - 7.79]
HES1	hairy and enhancer of split 1, (Drosophila)	0.578947	8.23918e-05	0.00295222	1.91854	0.0034399	0.870559	2.39 [1.33 - 4.28]
WDR72	WD repeat domain 72	0.605263	0.00030644	0.00930535	1.91772	0.00151469	2.10362	8.20 [2.23 - 30.07]
NME2	non-metastatic cells 2, protein (NM23B) expressed in	0.763158	0.000115084	0.00396315	1.91717	0.0107287	2.42589	11.31 [1.75 - 72.93]
LSM3	LSM3 homolog, U6 small nuclear RNA associated (S. cerevisiae)	0.763158	0.000115084	0.00396315	1.91717	0.00476227	2.44802	11.57 [2.11 - 63.30]
TSPAN9	tetraspanin 9	0.684211	1.26287e-05	0.000551829	1.91707	0.0352674	1.18661	3.28 [1.09 - 9.89]
HBS1L	HBS1-like (S. cerevisiae)	0.552632	0.000607972	0.0167395	1.91682	0.0261509	1.15336	3.17 [1.15 - 8.76]
DSCC1	defective in sister chromatid cohesion 1 homolog (S. cerevisiae)	0.5	0.000376574	0.0111136	1.91672	0.00150242	1.22252	3.40 [1.60 - 7.22]
DUS4L	dihydrouridine synthase 4-like (S. cerevisiae)	0.5	0.000376574	0.0111136	1.91672	0.0105213	1.19799	3.31 [1.32 - 8.30]
MEMO1	mediator of cell motility 1	0.894737	0.000644554	0.0175915	1.91646	0.0158897	1.37396	3.95 [1.29 - 12.07]
RP9	retinitis pigmentosa 9 (autosomal dominant)	0.894737	0.000644554	0.0175915	1.91646	0.00374562	1.86506	6.46 [1.83 - 22.78]
CENPJ	centromere protein J	0.894737	0.000644554	0.0175915	1.91646	0.0245847	0.660265	1.94 [1.09 - 3.44]
MIPEP	mitochondrial intermediate peptidase	0.894737	0.000644554	0.0175915	1.91646	0.0599299	0.826399	2.29 [0.97 - 5.41]
CHEK2	checkpoint kinase 2	0.894737	0.000644554	0.0175915	1.91646	0.0112883	0.883171	2.42 [1.22 - 4.79]
PSME4	proteasome (prosome, macropain) activator subunit 4	0.894737	0.000644554	0.0175915	1.91646	0.0626289	1.01696	2.76 [0.95 - 8.07]
PSMG1	proteasome (prosome, macropain) assembly chaperone 1	0.894737	0.000644554	0.0175915	1.91646	0.00155251	1.85728	6.41 [2.03 - 20.24]
BSCL2	Berardinelli-Seip congenital lipodystrophy 2 (seipin)	0.473684	0.000428892	0.0124268	1.91557	0.00162971	1.91361	6.78 [2.06 - 22.29]
FASN	fatty acid synthase	0.684211	4.93136e-05	0.00187281	1.91504	0.000383596	1.17269	3.23 [1.69 - 6.17]
ST3GAL3	ST3 beta-galactoside alpha-2,3-sialyltransferase 3	0.657895	0.000144375	0.00483546	1.91376	0.00139685	1.7445	5.72 [1.96 - 16.69]
RIMS2	regulating synaptic membrane exocytosis 2	0.710526	2.73755e-05	0.00110719	1.91366	0.00990251	0.380607	1.46 [1.10 - 1.95]
LATS1	LATS, large tumor suppressor, homolog 1 (Drosophila)	0.868421	0.000245972	0.00769342	1.9136	0.0603785	1.52079	4.58 [0.94 - 22.38]
SQSTM1	sequestosome 1	0.789474	0.000118218	0.00405784	1.91359	0.0357652	1.39766	4.05 [1.10 - 14.92]
COX6C	cytochrome c oxidase subunit VIc	0.368421	0.00161706	0.038026	1.91303	0.0397435	1.54116	4.67 [1.07 - 20.29]
GMPPB	GDP-mannose pyrophosphorylase B	0.368421	0.00161706	0.038026	1.91303	0.00947702	1.36253	3.91 [1.40 - 10.93]
TLK2	tousled-like kinase 2	0.421053	0.00110886	0.0277891	1.91229	0.0199953	1.2112	3.36 [1.21 - 9.31]
WDR55	WD repeat domain 55	0.421053	0.00110886	0.0277891	1.91229	0.0114347	1.75634	5.79 [1.48 - 22.59]
FABP7	fatty acid binding protein 7, brain	0.868421	0.00011907	0.00408354	1.91228	0.0398657	0.292828	1.34 [1.01 - 1.77]
NDUFA10	NADH dehydrogenase (ubiquinone) 1 alpha subcomplex, 10, 42kDa	0.447368	0.000406458	0.0118672	1.91145	0.00417501	1.66791	5.30 [1.69 - 16.60]
MAGEA10	melanoma antigen family A, 10	0.447368	0.000722094	0.0193698	1.91073	0.0239813	0.336115	1.40 [1.05 - 1.87]
PANK2	pantothenate kinase 2	0.552632	0.000339764	0.010172	1.91053	0.0133173	0.796054	2.22 [1.18 - 4.16]
IL11	interleukin 11	0.894737	0.000427729	0.012398	1.91004	0.0107112	1.31962	3.74 [1.36 - 10.31]
TPH1	tryptophan hydroxylase 1	0.894737	0.000427729	0.012398	1.91004	0.0188821	1.5842	4.88 [1.30 - 18.30]
PNLIP	pancreatic lipase	0.894737	0.000427729	0.012398	1.91004	0.0518085	1.56318	4.77 [0.99 - 23.07]
MMP11	matrix metallopeptidase 11 (stromelysin 3)	0.894737	0.000427729	0.012398	1.91004	0.0225056	1.8684	6.48 [1.30 - 32.24]
ARHGEF15	Rho guanine nucleotide exchange factor (GEF) 15	0.894737	0.000427729	0.012398	1.91004	0.0549067	1.71516	5.56 [0.96 - 32.02]
SLC10A1	solute carrier family 10 (sodium/bile acid cotransporter family), member 1	0.894737	0.000427729	0.012398	1.91004	0.0451145	0.988149	2.69 [1.02 - 7.06]
XPO5	exportin 5	0.736842	0.00014884	0.00496614	1.90985	0.00615948	1.50343	4.50 [1.53 - 13.19]
NDUFA4	NADH dehydrogenase (ubiquinone) 1 alpha subcomplex, 4, 9kDa	0.368421	0.00165607	0.038782	1.90967	0.0182711	1.91518	6.79 [1.38 - 33.30]
GET4	golgi to ER traffic protein 4 homolog (S. cerevisiae)	0.368421	0.00100129	0.0255129	1.90934	0.00307958	1.40658	4.08 [1.61 - 10.36]
MED20	mediator complex subunit 20	0.368421	0.000754418	0.0201008	1.9071	0.00541558	1.35314	3.87 [1.49 - 10.04]
IPO11	importin 11	0.578947	0.000292773	0.00894572	1.90668	0.0297755	1.33935	3.82 [1.14 - 12.77]
WDHD1	WD repeat and HMG-box DNA binding protein 1	0.473684	0.000277575	0.00854268	1.90662	0.000685718	2.30638	10.04 [2.65 - 38.01]
TRIB3	tribbles homolog 3 (Drosophila)	0.526316	9.96956e-05	0.00349291	1.90641	0.000266003	1.78846	5.98 [2.29 - 15.64]
SPTBN1	spectrin, beta, non-erythrocytic 1	0.342105	0.00355332	0.0721679	1.90638	0.0160578	1.76547	5.84 [1.39 - 24.60]
ADAM15	ADAM metallopeptidase domain 15	0.789474	0.000284934	0.00873826	1.90571	0.000765881	2.29356	9.91 [2.61 - 37.70]
ITGB1BP2	integrin beta 1 binding protein (melusin) 2	0.578947	0.000363774	0.0107879	1.90507	0.071403	0.723362	2.06 [0.94 - 4.53]
CTH	cystathionase (cystathionine gamma-lyase)	0.368421	0.00173078	0.0402194	1.90485	0.00943598	0.876846	2.40 [1.24 - 4.66]
NCAPG2	non-SMC condensin II complex, subunit G2	0.789474	8.16048e-05	0.00292728	1.90456	0.001114	1.45443	4.28 [1.79 - 10.27]
ATP6V0C	ATPase, H+ transporting, lysosomal 16kDa, V0 subunit c	0.5	0.000451511	0.0129863	1.90379	0.0165834	1.56253	4.77 [1.33 - 17.13]
MCM8	minichromosome maintenance complex component 8	0.289474	0.00472453	0.0905094	1.90371	0.0476374	1.08524	2.96 [1.01 - 8.66]
CHGB	chromogranin B (secretogranin 1)	0.289474	0.00472453	0.0905094	1.90371	0.0476374	1.08524	2.96 [1.01 - 8.66]
TRMT6	tRNA methyltransferase 6 homolog (S. cerevisiae)	0.289474	0.00472453	0.0905094	1.90371	0.0476374	1.08524	2.96 [1.01 - 8.66]
CEP152	centrosomal protein 152kDa	0.342105	0.00180826	0.0416963	1.90286	0.0120476	0.879667	2.41 [1.21 - 4.79]
SPATA2	spermatogenesis associated 2	0.342105	0.00180826	0.0416963	1.90286	0.0386064	0.997723	2.71 [1.05 - 6.98]
WDYHV1	WDYHV motif containing 1	0.342105	0.00180826	0.0416963	1.90286	0.00393699	1.35876	3.89 [1.55 - 9.80]
NOL12	nucleolar protein 12	0.342105	0.00346332	0.0707	1.90153	0.0193538	2.85034	17.29 [1.59 - 188.52]
DCUN1D4	DCN1, defective in cullin neddylation 1, domain containing 4 (S. cerevisiae)	0.552632	0.000591448	0.0163518	1.90055	0.00708154	1.36619	3.92 [1.45 - 10.60]
STX1A	syntaxin 1A (brain)	0.578947	7.23871e-05	0.00263288	1.90036	0.033812	0.654115	1.92 [1.05 - 3.52]
DSCR3	Down syndrome critical region gene 3	0.368421	0.00112364	0.0280985	1.90021	0.00692536	1.41282	4.11 [1.47 - 11.45]
PSMC3	proteasome (prosome, macropain) 26S subunit, ATPase, 3	0.868421	0.000658812	0.0179212	1.90008	0.0084861	1.62967	5.10 [1.52 - 17.17]
ITIH1	inter-alpha-trypsin inhibitor heavy chain 1	0.842105	6.84241e-05	0.00250483	1.89998	0.00436151	1.52819	4.61 [1.61 - 13.18]
ZFAND3	zinc finger, AN1-type domain 3	0.473684	0.000474839	0.0135584	1.89957	0.00378726	1.47896	4.39 [1.61 - 11.94]
CYCS	cytochrome c, somatic	0.578947	0.00014082	0.00473102	1.89956	0.0019839	2.47867	11.93 [2.48 - 57.37]
TPRA1	transmembrane protein, adipocyte asscociated 1	0.289474	0.00466284	0.0895751	1.89836	0.0166327	1.1988	3.32 [1.24 - 8.85]
SLC35B4	solute carrier family 35, member B4	0.657895	0.000133197	0.0045058	1.89804	0.00155628	1.43203	4.19 [1.72 - 10.17]
CACNA1D	calcium channel, voltage-dependent, L type, alpha 1D subunit	0.763158	0.000103312	0.00360427	1.89785	0.00840565	1.72907	5.64 [1.56 - 20.39]
CDCA8	cell division cycle associated 8	0.815789	2.74342e-05	0.00110932	1.89684	0.00105628	1.65096	5.21 [1.94 - 14.00]
TOMM40	translocase of outer mitochondrial membrane 40 homolog (yeast)	0.868421	6.57003e-05	0.00241628	1.89682	0.000171001	2.88329	17.87 [3.97 - 80.39]
GATAD2A	GATA zinc finger domain containing 2A	0.894737	0.00264843	0.0569502	1.89625	0.0629736	1.21533	3.37 [0.94 - 12.14]
ANXA5	annexin A5	0.894737	0.000368896	0.0109185	1.89621	0.0165882	2.30121	9.99 [1.52 - 65.62]
ZZZ3	zinc finger, ZZ-type containing 3	0.368421	0.00187771	0.0430088	1.89598	0.0598011	0.751449	2.12 [0.97 - 4.64]
RUSC2	RUN and SH3 domain containing 2	0.447368	0.000386203	0.0113574	1.89493	0.01709	0.819771	2.27 [1.16 - 4.45]
ZBTB45	zinc finger and BTB domain containing 45	0.473684	0.00181932	0.0419061	1.8942	0.0370361	1.64194	5.17 [1.10 - 24.17]
EFNA4	ephrin-A4	0.868421	0.000294586	0.00899357	1.89414	0.0978101	0.775927	2.17 [0.87 - 5.44]
CSDE1	cold shock domain containing E1, RNA-binding	0.894737	0.000825803	0.0216955	1.89407	0.0531187	1.66549	5.29 [0.98 - 28.60]
SLC13A4	solute carrier family 13 (sodium/sulfate symporters), member 4	0.894737	0.000825803	0.0216955	1.89407	0.00721148	1.69157	5.43 [1.58 - 18.64]
UBE2A	ubiquitin-conjugating enzyme E2A	0.421053	0.00134262	0.0325944	1.89407	0.0193708	1.44053	4.22 [1.26 - 14.13]
NDUFB2	NADH dehydrogenase (ubiquinone) 1 beta subcomplex, 2, 8kDa	0.5	0.000311354	0.00943405	1.89405	0.00488243	1.56224	4.77 [1.61 - 14.16]
CPB2	carboxypeptidase B2 (plasma)	0.789474	0.000176249	0.00575671	1.89392	0.00374556	0.603414	1.83 [1.22 - 2.75]
TMEM147	transmembrane protein 147	0.763158	4.30163e-05	0.00165826	1.89311	0.00890101	1.605	4.98 [1.50 - 16.57]
SKP2	S-phase kinase-associated protein 2 (p45)	0.842105	0.000443165	0.0127804	1.89309	0.00035658	1.80145	6.06 [2.25 - 16.29]
RARS2	arginyl-tRNA synthetase 2, mitochondrial	0.342105	0.00195587	0.0444736	1.89258	0.0319424	1.05451	2.87 [1.10 - 7.52]
TXNL4B	thioredoxin-like 4B	0.342105	0.00155071	0.0367316	1.89234	0.0106633	1.75012	5.76 [1.50 - 22.05]
INPP5F	inositol polyphosphate-5-phosphatase F	0.394737	0.0017946	0.0414369	1.89174	0.00637598	1.0075	2.74 [1.33 - 5.65]
ZDHHC20	zinc finger, DHHC-type containing 20	0.631579	0.000213348	0.00679907	1.89135	0.0056809	1.37843	3.97 [1.49 - 10.54]
MBLAC1	metallo-beta-lactamase domain containing 1	0.394737	0.000946281	0.0243308	1.89112	0.010096	1.88893	6.61 [1.57 - 27.89]
CLDN6	claudin 6	0.552632	0.000703727	0.0189517	1.89102	0.0571018	0.821729	2.27 [0.98 - 5.30]
CBX3	chromobox homolog 3	0.868421	0.000314278	0.00951048	1.89082	0.0128263	0.845084	2.33 [1.20 - 4.53]
SOX11	SRY (sex determining region Y)-box 11	0.815789	5.75462e-05	0.00214828	1.88943	0.0275065	1.22636	3.41 [1.15 - 10.14]
RNF207	ring finger protein 207	0.263158	0.00487	0.0927	1.88924	0.0898884	0.749587	2.12 [0.89 - 5.03]
TIMM13	translocase of inner mitochondrial membrane 13 homolog (yeast)	0.263158	0.00487	0.0927	1.88924	0.0485866	1.01231	2.75 [1.01 - 7.53]
CDC20	cell division cycle 20 homolog (S. cerevisiae)	0.763158	2.08802e-05	0.000868236	1.88881	0.000479875	1.54649	4.69 [1.97 - 11.18]
BCL2L13	BCL2-like 13 (apoptosis facilitator)	0.657895	0.000195996	0.00631517	1.88853	0.0210579	1.36046	3.90 [1.23 - 12.38]
PLEKHH3	pleckstrin homology domain containing, family H (with MyTH4 domain) member 3	0.578947	0.000382367	0.0112604	1.88835	0.0106733	0.633237	1.88 [1.16 - 3.06]
TMEM174	transmembrane protein 174	0.710526	8.99204e-05	0.00318915	1.88786	0.00724962	1.38336	3.99 [1.45 - 10.95]
LRP3	low density lipoprotein receptor-related protein 3	0.736842	0.000105671	0.00367659	1.88623	0.00192346	1.21295	3.36 [1.56 - 7.24]
ING5	inhibitor of growth family, member 5	0.894737	0.000472272	0.0134957	1.8862	0.000595269	3.75852	42.88 [5.02 - 366.46]
NKX6-2	NK6 homeobox 2	0.710526	9.21553e-05	0.00325897	1.88613	0.00627967	1.61286	5.02 [1.58 - 15.95]
JTB	jumping translocation breakpoint	0.736842	8.69413e-05	0.00309572	1.88612	0.00936839	2.4422	11.50 [1.82 - 72.56]
NRBP2	nuclear receptor binding protein 2	0.526316	0.0001253	0.00427055	1.88581	0.0177023	0.660207	1.94 [1.12 - 3.34]
FABP1	fatty acid binding protein 1, liver	0.868421	0.000694557	0.0187423	1.88535	0.0816108	0.363391	1.44 [0.96 - 2.16]
LALBA	lactalbumin, alpha-	0.868421	0.000326215	0.00982133	1.88501	0.0605563	1.61591	5.03 [0.93 - 27.21]
RFK	riboflavin kinase	0.842105	0.000286342	0.00877559	1.88483	0.00825665	1.46568	4.33 [1.46 - 12.85]
CRCP	CGRP receptor component	0.842105	9.55459e-05	0.00336447	1.88481	0.00712097	2.29934	9.97 [1.87 - 53.20]
NSL1	NSL1, MIND kinetochore complex component, homolog (S. cerevisiae)	0.631579	5.39181e-05	0.00202753	1.88391	0.00324588	3.2633	26.14 [2.98 - 229.59]
FAM71B	family with sequence similarity 71, member B	0.842105	8.52197e-05	0.00304153	1.88383	0.00377692	1.7691	5.87 [1.77 - 19.42]
PREPL	prolyl endopeptidase-like	0.868421	0.000569695	0.0158385	1.88321	0.00570313	1.12574	3.08 [1.39 - 6.85]
RAE1	RAE1 RNA export 1 homolog (S. pombe)	0.394737	0.00152917	0.0363088	1.8825	0.016981	1.52802	4.61 [1.31 - 16.16]
NRSN2	neurensin 2	0.710526	8.43825e-05	0.00301513	1.88233	0.000440231	1.73548	5.67 [2.15 - 14.93]
EXTL2	exostoses (multiple)-like 2	0.289474	0.00531209	0.099253	1.88123	0.0290614	0.97559	2.65 [1.10 - 6.37]
ATP5J2	ATP synthase, H+ transporting, mitochondrial Fo complex, subunit F2	0.394737	0.000989733	0.0252655	1.88118	0.00276912	2.72343	15.23 [2.56 - 90.68]
CAMK2N2	calcium/calmodulin-dependent protein kinase II inhibitor 2	0.421053	0.000475674	0.0135788	1.88107	0.00259693	2.55046	12.81 [2.44 - 67.37]
DVL2	dishevelled, dsh homolog 2 (Drosophila)	0.657895	0.000569235	0.0158276	1.88037	0.00684584	1.2079	3.35 [1.39 - 8.03]
HDDC3	HD domain containing 3	0.815789	8.96088e-05	0.0031794	1.88003	0.0327606	1.37255	3.95 [1.12 - 13.91]
GMPS	guanine monphosphate synthetase	0.815789	8.96088e-05	0.0031794	1.88003	0.0126514	1.26596	3.55 [1.31 - 9.59]
LMNB2	lamin B2	0.815789	8.96088e-05	0.0031794	1.88003	0.00377696	1.13863	3.12 [1.44 - 6.75]
RTTN	rotatin	0.894737	0.000579772	0.0160767	1.87944	0.0207231	1.27099	3.56 [1.21 - 10.46]
CDT1	chromatin licensing and DNA replication factor 1	0.894737	0.000540111	0.0151349	1.87827	0.0127832	1.46624	4.33 [1.37 - 13.74]
TBC1D7	TBC1 domain family, member 7	0.842105	6.63036e-05	0.00243593	1.87822	0.00204993	1.07883	2.94 [1.48 - 5.84]
CLPTM1L	CLPTM1-like	0.868421	0.00047915	0.0136636	1.87819	0.0447566	1.51572	4.55 [1.04 - 20.01]
TMC5	transmembrane channel-like 5	0.552632	0.000225363	0.00713068	1.87751	0.00250468	2.74	15.49 [2.62 - 91.53]
ATP5B	ATP synthase, H+ transporting, mitochondrial F1 complex, beta polypeptide	0.815789	5.63732e-05	0.00210935	1.87656	0.0470592	1.60565	4.98 [1.02 - 24.30]
DIAPH3	diaphanous homolog 3 (Drosophila)	0.842105	0.000364898	0.0108166	1.87549	0.00821749	0.921092	2.51 [1.27 - 4.97]
DIMT1	DIM1 dimethyladenosine transferase 1 homolog (S. cerevisiae)	0.447368	0.00121375	0.0299678	1.87526	0.0333805	0.871093	2.39 [1.07 - 5.33]
ABCB4	ATP-binding cassette, sub-family B (MDR/TAP), member 4	0.894737	0.00099127	0.0252984	1.87491	0.0721958	0.485072	1.62 [0.96 - 2.76]
SLC4A2	solute carrier family 4, anion exchanger, member 2 (erythrocyte membrane protein band 3-like 1)	0.842105	0.000220515	0.0069972	1.87483	0.00926142	1.20722	3.34 [1.35 - 8.30]
GPR37	G protein-coupled receptor 37 (endothelin receptor type B-like)	0.368421	0.00216879	0.0484009	1.87286	0.0933506	0.254288	1.29 [0.96 - 1.74]
HSF4	heat shock transcription factor 4	0.763158	0.000192934	0.00622913	1.87247	0.0392411	0.712575	2.04 [1.04 - 4.01]
GOLGA7	golgin A7	0.473684	0.00022389	0.00709017	1.87236	0.0129006	1.28595	3.62 [1.31 - 9.97]
SLC6A8	solute carrier family 6 (neurotransmitter transporter, creatine), member 8	0.789474	4.77045e-05	0.00181832	1.87195	0.0027945	1.58101	4.86 [1.72 - 13.70]
PPP2R3A	protein phosphatase 2, regulatory subunit B'', alpha	0.789474	0.000262891	0.00815004	1.87171	0.0195012	0.871911	2.39 [1.15 - 4.97]
ALG13	asparagine-linked glycosylation 13 homolog (S. cerevisiae)	0.394737	0.00166687	0.0389906	1.87093	0.0129522	1.0888	2.97 [1.26 - 7.01]
PON2	paraoxonase 2	0.710526	2.68437e-05	0.00108789	1.86971	0.00162162	1.44174	4.23 [1.72 - 10.36]
RNF144A	ring finger protein 144A	0.368421	0.00110864	0.0277844	1.86958	0.00387254	1.25191	3.50 [1.50 - 8.18]
FSTL1	follistatin-like 1	0.631579	0.00027064	0.00835765	1.86932	0.0132983	1.7046	5.50 [1.43 - 21.20]
TLN2	talin 2	0.473684	0.000438655	0.0126689	1.86923	0.00840752	1.55958	4.76 [1.49 - 15.17]
CDCA3	cell division cycle associated 3	0.631579	0.00013986	0.00470277	1.86885	0.000198126	1.61047	5.01 [2.14 - 11.69]
MCHR1	melanin-concentrating hormone receptor 1	0.710526	5.97788e-05	0.00222211	1.86841	0.00262187	1.45151	4.27 [1.66 - 10.99]
PSMD3	proteasome (prosome, macropain) 26S subunit, non-ATPase, 3	0.315789	0.00492865	0.0935783	1.86821	0.0620959	0.945804	2.57 [0.95 - 6.96]
DNAJB11	DnaJ (Hsp40) homolog, subfamily B, member 11	0.894737	0.000361391	0.0107271	1.86781	0.00348615	1.69094	5.42 [1.74 - 16.87]
SIVA1	SIVA1, apoptosis-inducing factor	0.657895	0.000202125	0.00648679	1.86766	0.0112296	1.89195	6.63 [1.54 - 28.63]
ADRM1	adhesion regulating molecule 1	0.5	0.000200401	0.00643858	1.86696	0.00268548	2.0778	7.99 [2.06 - 31.02]
HOXD4	homeobox D4	0.815789	0.000133984	0.00452912	1.86581	0.00324859	1.45276	4.27 [1.62 - 11.25]
NFATC3	nuclear factor of activated T-cells, cytoplasmic, calcineurin-dependent 3	0.894737	0.00103694	0.0262721	1.86492	0.0787382	1.17714	3.25 [0.87 - 12.06]
DDX28	DEAD (Asp-Glu-Ala-Asp) box polypeptide 28	0.894737	0.00103694	0.0262721	1.86492	0.0787382	1.17714	3.25 [0.87 - 12.06]
NT5M	5',3'-nucleotidase, mitochondrial	0.894737	0.00103694	0.0262721	1.86492	0.0373168	1.05869	2.88 [1.06 - 7.81]
CTNNB1	catenin (cadherin-associated protein), beta 1, 88kDa	0.684211	0.000264875	0.00820329	1.86301	0.0100441	0.759989	2.14 [1.20 - 3.81]
CENPW	centromere protein W	0.368421	0.00185243	0.0425322	1.86255	0.00456862	1.25927	3.52 [1.48 - 8.41]
RINT1	RAD50 interactor 1	0.421053	0.00177043	0.0409769	1.86247	0.0214853	0.963332	2.62 [1.15 - 5.96]
KBTBD6	kelch repeat and BTB (POZ) domain containing 6	0.5	0.000435426	0.012589	1.86234	0.0134745	1.22	3.39 [1.29 - 8.91]
CGGBP1	CGG triplet repeat binding protein 1	0.894737	0.000372571	0.011012	1.86174	0.0698658	0.86915	2.38 [0.93 - 6.10]
ANO3	anoctamin 3	0.315789	0.00494505	0.0938234	1.86138	0.0089602	0.640173	1.90 [1.17 - 3.07]
VDAC1	voltage-dependent anion channel 1	0.815789	0.000113388	0.00391178	1.86102	0.0027756	2.38349	10.84 [2.27 - 51.68]
PTBP2	polypyrimidine tract binding protein 2	0.631579	6.58587e-05	0.00242144	1.86039	0.00356069	1.49579	4.46 [1.63 - 12.20]
ST6GALNAC3	ST6 (alpha-N-acetyl-neuraminyl-2,3-beta-galactosyl-1,3)-N-acetylgalactosaminide alpha-2,6-sialyltransferase 3	0.578947	0.000247413	0.00773249	1.85987	0.000692099	0.742306	2.10 [1.37 - 3.23]
CCDC88A	coiled-coil domain containing 88A	0.421053	0.000648956	0.0176934	1.85976	0.0693557	0.929326	2.53 [0.93 - 6.91]
PEX16	peroxisomal biogenesis factor 16	0.868421	0.000896399	0.0232478	1.8594	0.0327216	1.22563	3.41 [1.11 - 10.49]
RFC3	replication factor C (activator 1) 3, 38kDa	0.684211	0.000110918	0.00383676	1.85927	0.000243666	1.64242	5.17 [2.15 - 12.43]
LARP1B	La ribonucleoprotein domain family, member 1B	0.342105	0.00257849	0.055727	1.85902	0.0369653	0.868904	2.38 [1.05 - 5.39]
CSNK2A1	casein kinase 2, alpha 1 polypeptide	0.368421	0.0014975	0.0356851	1.85896	0.0134281	1.29989	3.67 [1.31 - 10.28]
ZC3H7B	zinc finger CCCH-type containing 7B	0.315789	0.00479158	0.0915213	1.85848	0.0647819	1.35163	3.86 [0.92 - 16.22]
B4GALT7	xylosylprotein beta 1,4-galactosyltransferase, polypeptide 7 (galactosyltransferase I)	0.473684	0.000458008	0.0131461	1.85838	0.0127108	1.47725	4.38 [1.37 - 14.00]
NDST4	N-deacetylase/N-sulfotransferase (heparan glucosaminyl) 4	0.763158	4.89295e-05	0.00185982	1.85817	0.0413193	1.80811	6.10 [1.07 - 34.64]
GGT7	gamma-glutamyltransferase 7	0.842105	0.000371203	0.0109772	1.85772	0.00580095	1.54332	4.68 [1.56 - 14.01]
AP1AR	adaptor-related protein complex 1 associated regulatory protein	0.605263	0.000685772	0.0185412	1.85707	0.0168716	0.993537	2.70 [1.20 - 6.10]
AK5	adenylate kinase 5	0.763158	5.05778e-05	0.00191546	1.85695	0.0101533	0.547833	1.73 [1.14 - 2.63]
DPM3	dolichyl-phosphate mannosyltransferase polypeptide 3	0.815789	0.000187891	0.00608699	1.85668	0.0028986	1.80504	6.08 [1.85 - 19.94]
SUGP2	SURP and G patch domain containing 2	0.842105	0.000300008	0.00913643	1.85585	0.0380698	1.97593	7.21 [1.11 - 46.67]
CCNA2	cyclin A2	0.842105	0.000300008	0.00913643	1.85585	0.00358011	1.46699	4.34 [1.62 - 11.64]
MRPS9	mitochondrial ribosomal protein S9	0.842105	0.000300008	0.00913643	1.85585	0.0719689	1.17678	3.24 [0.90 - 11.69]
TUBG1	tubulin, gamma 1	0.842105	0.000300008	0.00913643	1.85585	0.00315507	1.7065	5.51 [1.77 - 17.11]
RNF8	ring finger protein 8	0.842105	0.000300008	0.00913643	1.85585	0.00377119	1.56417	4.78 [1.66 - 13.77]
SAAL1	serum amyloid A-like 1	0.842105	0.000300008	0.00913643	1.85585	0.00191672	2.20442	9.06 [2.25 - 36.49]
EXOSC7	exosome component 7	0.842105	0.000300008	0.00913643	1.85585	0.0526333	1.25999	3.53 [0.99 - 12.61]
TIMM22	translocase of inner mitochondrial membrane 22 homolog (yeast)	0.842105	0.000300008	0.00913643	1.85585	0.0089987	1.27288	3.57 [1.37 - 9.28]
PDZD11	PDZ domain containing 11	0.5	0.000687098	0.0185716	1.85578	0.00580876	2.0191	7.53 [1.79 - 31.62]
ERCC1	excision repair cross-complementing rodent repair deficiency, complementation group 1 (includes overlapping antisense sequence)	0.763158	0.000115143	0.00396494	1.85518	0.00500525	1.47674	4.38 [1.56 - 12.28]
GLCE	glucuronic acid epimerase	0.710526	0.00014106	0.00473808	1.85511	0.0254207	0.798143	2.22 [1.10 - 4.47]
MCPH1	microcephalin 1	0.894737	0.000383444	0.0112877	1.85467	0.0705521	1.23408	3.44 [0.90 - 13.09]
EIF4G1	eukaryotic translation initiation factor 4 gamma, 1	0.710526	0.000320114	0.00966267	1.8546	0.0011606	1.46465	4.33 [1.79 - 10.47]
CKAP2L	cytoskeleton associated protein 2-like	0.447368	0.00102876	0.0260984	1.85451	0.00170037	1.82727	6.22 [1.99 - 19.46]
LCMT2	leucine carboxyl methyltransferase 2	0.894737	0.0011079	0.027769	1.85436	0.0390056	0.967455	2.63 [1.05 - 6.59]
TTPAL	tocopherol (alpha) transfer protein-like	0.868421	0.000701287	0.0188961	1.85422	0.0646685	1.16507	3.21 [0.93 - 11.03]
MDK	midkine (neurite growth-promoting factor 2)	0.605263	4.89604e-05	0.00186087	1.85339	0.0163815	0.542491	1.72 [1.10 - 2.68]
PAXIP1	PAX interacting (with transcription-activation domain) protein 1	0.868421	0.000776291	0.0205922	1.85274	0.00843868	1.37592	3.96 [1.42 - 11.02]
RRM2	ribonucleotide reductase M2	0.815789	0.000297596	0.00907292	1.85228	0.00209833	1.24258	3.46 [1.57 - 7.65]
AMACR	alpha-methylacyl-CoA racemase	0.342105	0.00196062	0.044562	1.85221	0.0415283	0.496536	1.64 [1.02 - 2.65]
SEMA6D	sema domain, transmembrane domain (TM), and cytoplasmic domain, (semaphorin) 6D	0.763158	0.000257164	0.007996	1.85126	0.00230209	1.01738	2.77 [1.44 - 5.32]
SRSF7	serine/arginine-rich splicing factor 7	0.842105	0.000125006	0.00426177	1.85111	0.0186197	1.71653	5.57 [1.33 - 23.25]
LRRC29	leucine rich repeat containing 29	0.368421	0.00132049	0.032147	1.85009	0.071256	0.906958	2.48 [0.92 - 6.64]
IPP	intracisternal A particle-promoted polypeptide	0.815789	0.000226132	0.00715181	1.85002	0.00471791	2.2522	9.51 [1.99 - 45.35]
PYGO1	pygopus homolog 1 (Drosophila)	0.552632	0.00106224	0.0268082	1.84955	0.0189107	1.01678	2.76 [1.18 - 6.46]
EPOR	erythropoietin receptor	0.526316	0.000649002	0.0176945	1.84926	0.0285424	0.782214	2.19 [1.09 - 4.40]
WDR3	WD repeat domain 3	0.342105	0.0028104	0.0597549	1.84895	0.0143986	0.924094	2.52 [1.20 - 5.28]
RALGAPB	Ral GTPase activating protein, beta subunit (non-catalytic)	0.894737	0.000717497	0.0192653	1.84892	0.00685878	1.93219	6.90 [1.70 - 28.02]
SORD	sorbitol dehydrogenase	0.657895	0.000177272	0.00578587	1.84859	0.00335405	1.1608	3.19 [1.47 - 6.93]
NPR1	natriuretic peptide receptor A/guanylate cyclase A (atrionatriuretic peptide receptor A)	0.315789	0.00185914	0.042659	1.84837	0.0567149	1.53584	4.65 [0.96 - 22.55]
VPS72	vacuolar protein sorting 72 homolog (S. cerevisiae)	0.789474	0.000400026	0.0117057	1.84837	0.00356661	1.53758	4.65 [1.65 - 13.09]
FKBP10	FK506 binding protein 10, 65 kDa	0.5	0.000792199	0.0209481	1.84805	0.018891	0.749635	2.12 [1.13 - 3.96]
PRR15L	proline rich 15-like	0.763158	1.72857e-05	0.000732497	1.84797	0.00842071	2.1414	8.51 [1.73 - 41.86]
TTL	tubulin tyrosine ligase	0.868421	0.000312586	0.00946627	1.84749	0.00871501	1.59411	4.92 [1.50 - 16.20]
ALKBH5	alkB, alkylation repair homolog 5 (E. coli)	0.894737	0.000473225	0.013519	1.84747	0.0183222	3.55699	35.06 [1.83 - 673.37]
YY1	YY1 transcription factor	0.368421	0.00204761	0.0461766	1.84571	0.0615239	1.14595	3.15 [0.95 - 10.46]
PDLIM7	PDZ and LIM domain 7 (enigma)	0.473684	0.000346443	0.010344	1.84443	0.0152328	0.947403	2.58 [1.20 - 5.54]
LDHC	lactate dehydrogenase C	0.842105	5.57382e-05	0.00208823	1.84438	0.077003	0.85721	2.36 [0.91 - 6.09]
AMZ1	archaelysin family metallopeptidase 1	0.394737	0.00121346	0.0299619	1.84423	0.0174027	2.61426	13.66 [1.58 - 117.79]
KRT10	keratin 10	0.394737	0.00134248	0.0325916	1.84374	0.0249337	0.907811	2.48 [1.12 - 5.48]
NPHP3	nephronophthisis 3 (adolescent)	0.736842	2.75335e-05	0.00111291	1.84317	0.0227536	2.1366	8.47 [1.35 - 53.27]
TIMM50	translocase of inner mitochondrial membrane 50 homolog (S. cerevisiae)	0.763158	0.000204267	0.00654659	1.84262	0.00399425	0.611522	1.84 [1.22 - 2.80]
RNFT2	ring finger protein, transmembrane 2	0.447368	0.00057477	0.0159585	1.84262	0.0640599	0.365254	1.44 [0.98 - 2.12]
LARP1	La ribonucleoprotein domain family, member 1	0.894737	0.00130087	0.0317492	1.8422	0.0102169	1.86492	6.46 [1.56 - 26.79]
MGST3	microsomal glutathione S-transferase 3	0.894737	0.00314557	0.0654416	1.84212	0.0117307	1.49121	4.44 [1.39 - 14.17]
TRMT5	TRM5 tRNA methyltransferase 5 homolog (S. cerevisiae)	0.789474	0.00015695	0.00520209	1.84105	0.0385766	1.56062	4.76 [1.09 - 20.89]
PSPC1	paraspeckle component 1	0.473684	0.000342915	0.0102532	1.8388	0.00331327	1.21663	3.38 [1.50 - 7.60]
ZFP57	zinc finger protein 57 homolog (mouse)	0.842105	0.00050976	0.0144061	1.83867	0.0121451	0.355405	1.43 [1.08 - 1.88]
TACC3	transforming, acidic coiled-coil containing protein 3	0.894737	0.0016658	0.0389699	1.83834	0.0399548	0.799921	2.23 [1.04 - 4.77]
MNAT1	menage a trois homolog 1, cyclin H assembly factor (Xenopus laevis)	0.894737	0.0016658	0.0389699	1.83834	0.0182919	1.1821	3.26 [1.22 - 8.71]
NAT10	N-acetyltransferase 10 (GCN5-related)	0.868421	0.000126924	0.0043191	1.83806	0.00975672	1.93167	6.90 [1.59 - 29.86]
TMEM88	transmembrane protein 88	0.526316	0.000351604	0.0104766	1.83607	0.0386087	1.40426	4.07 [1.08 - 15.41]
RBM25	RNA binding motif protein 25	0.368421	0.00296346	0.0623707	1.83594	0.0528233	1.13127	3.10 [0.99 - 9.74]
UBE2S	ubiquitin-conjugating enzyme E2S	0.789474	4.18066e-05	0.00161662	1.83562	0.000338192	1.78742	5.97 [2.25 - 15.88]
MCCC2	methylcrotonoyl-CoA carboxylase 2 (beta)	0.289474	0.00322678	0.0667973	1.83509	0.0340224	0.943152	2.57 [1.07 - 6.14]
DMBX1	diencephalon/mesencephalon homeobox 1	0.842105	0.000152894	0.00508432	1.83501	0.0147558	1.63561	5.13 [1.38 - 19.11]
WDR37	WD repeat domain 37	0.842105	0.000152894	0.00508432	1.83501	0.056999	1.9894	7.31 [0.94 - 56.72]
TRAP1	TNF receptor-associated protein 1	0.842105	0.000519069	0.0146304	1.83495	0.00830789	1.48294	4.41 [1.46 - 13.25]
CORT	cortistatin	0.526316	0.00036123	0.010723	1.83408	0.003086	1.06538	2.90 [1.43 - 5.88]
APITD1	apoptosis-inducing, TAF9-like domain 1	0.526316	0.00036123	0.010723	1.83408	0.003086	1.06538	2.90 [1.43 - 5.88]
RBM41	RNA binding motif protein 41	0.631579	0.000315826	0.00955088	1.83401	0.00982107	1.7726	5.89 [1.53 - 22.60]
PDCD2L	programmed cell death 2-like	0.763158	0.000270182	0.00834542	1.83295	0.00672193	1.42981	4.18 [1.49 - 11.75]
SGCE	sarcoglycan, epsilon	0.842105	0.000218883	0.00695216	1.83279	0.0426581	0.737782	2.09 [1.02 - 4.27]
STX6	syntaxin 6	0.394737	0.000746283	0.0199174	1.83262	0.0273655	1.19503	3.30 [1.14 - 9.55]
APPBP2	amyloid beta precursor protein (cytoplasmic tail) binding protein 2	0.447368	0.000874828	0.022776	1.83239	0.0314788	0.87363	2.40 [1.08 - 5.31]
PPP4R2	protein phosphatase 4, regulatory subunit 2	0.342105	0.00253808	0.0550169	1.83151	0.0449827	1.34733	3.85 [1.03 - 14.36]
HYDIN	hydrocephalus inducing homolog (mouse)	0.815789	0.000364392	0.0108037	1.831	0.0149217	0.543153	1.72 [1.11 - 2.67]
HAUS2	HAUS augmin-like complex, subunit 2	0.815789	0.000364392	0.0108037	1.831	0.00371984	1.43365	4.19 [1.59 - 11.05]
SLC7A1	solute carrier family 7 (cationic amino acid transporter, y+ system), member 1	0.815789	0.000364392	0.0108037	1.831	0.0344231	1.22016	3.39 [1.09 - 10.49]
PTCD1	pentatricopeptide repeat domain 1	0.815789	0.000364392	0.0108037	1.831	0.0249375	1.10566	3.02 [1.15 - 7.94]
CCNB2	cyclin B2	0.815789	0.000364392	0.0108037	1.831	0.000454918	1.55935	4.76 [1.99 - 11.37]
CTDSPL2	CTD (carboxy-terminal domain, RNA polymerase II, polypeptide A) small phosphatase like 2	0.578947	0.000371142	0.0109756	1.83092	0.00480643	1.27164	3.57 [1.47 - 8.63]
HK2	hexokinase 2	0.763158	0.000367251	0.0108766	1.83033	0.0261048	0.996121	2.71 [1.13 - 6.51]
HS3ST1	heparan sulfate (glucosamine) 3-O-sulfotransferase 1	0.763158	0.000285184	0.00874488	1.83022	0.0495329	1.38786	4.01 [1.00 - 16.01]
MAMLD1	mastermind-like domain containing 1	0.763158	0.000294782	0.00899875	1.83012	0.0456777	0.816243	2.26 [1.02 - 5.04]
CTPS2	CTP synthase II	0.815789	0.000160064	0.00529221	1.83004	0.0550564	0.719037	2.05 [0.98 - 4.28]
CNIH4	cornichon homolog 4 (Drosophila)	0.815789	0.000160064	0.00529221	1.83004	0.00941747	1.35707	3.88 [1.39 - 10.82]
RNF24	ring finger protein 24	0.473684	0.000622175	0.0170713	1.82956	0.020154	0.832128	2.30 [1.14 - 4.64]
PGRMC1	progesterone receptor membrane component 1	0.394737	0.000775439	0.0205731	1.82894	0.00738281	1.24233	3.46 [1.40 - 8.60]
SAP130	Sin3A-associated protein, 130kDa	0.315789	0.00335053	0.0688474	1.82848	0.0255221	1.55258	4.72 [1.21 - 18.45]
NUP35	nucleoporin 35kDa	0.315789	0.00335053	0.0688474	1.82848	0.0578947	1.18874	3.28 [0.96 - 11.22]
PNPLA8	patatin-like phospholipase domain containing 8	0.842105	0.000829675	0.0217813	1.8282	0.048025	1.06944	2.91 [1.01 - 8.41]
POLR2A	polymerase (RNA) II (DNA directed) polypeptide A, 220kDa	0.5	0.00201125	0.0455036	1.82748	0.0819783	0.470051	1.60 [0.94 - 2.72]
SCCPDH	saccharopine dehydrogenase (putative)	0.605263	0.000160657	0.00530935	1.82691	0.00669002	0.992172	2.70 [1.32 - 5.52]
TOE1	target of EGR1, member 1 (nuclear)	0.894737	0.000838145	0.0219686	1.82635	0.04425	2.02496	7.58 [1.05 - 54.48]
ACTL7B	actin-like 7B	0.684211	0.000398734	0.0116733	1.82626	0.0497899	1.03945	2.83 [1.00 - 7.99]
NAPA	N-ethylmaleimide-sensitive factor attachment protein, alpha	0.631579	0.000373247	0.0110292	1.82601	0.0175949	1.20367	3.33 [1.23 - 9.00]
LELP1	late cornified envelope-like proline-rich 1	0.605263	0.000314366	0.00951278	1.82333	0.00308898	2.61271	13.64 [2.42 - 76.98]
LRP8	low density lipoprotein receptor-related protein 8, apolipoprotein e receptor	0.894737	0.000672047	0.0182261	1.82275	0.00282304	1.40327	4.07 [1.62 - 10.22]
RBAK	RB-associated KRAB zinc finger	0.736842	2.93803e-05	0.00117956	1.82036	0.017022	0.801789	2.23 [1.15 - 4.31]
TAB3	TGF-beta activated kinase 1/MAP3K7 binding protein 3	0.526316	0.00121677	0.0300299	1.81951	0.061281	0.782118	2.19 [0.96 - 4.96]
PI15	peptidase inhibitor 15	0.815789	0.000143289	0.00480361	1.81875	0.0270021	0.605712	1.83 [1.07 - 3.13]
MELK	maternal embryonic leucine zipper kinase	0.421053	0.00145002	0.0347448	1.81779	0.00505298	1.22657	3.41 [1.45 - 8.04]
SLC12A9	solute carrier family 12 (potassium/chloride transporters), member 9	0.710526	0.00042824	0.0124107	1.81757	0.0121762	1.14341	3.14 [1.28 - 7.67]
SORBS1	sorbin and SH3 domain containing 1	0.605263	0.00111078	0.0278294	1.81693	0.0847163	0.989741	2.69 [0.87 - 8.29]
NKX3-1	NK3 homeobox 1	0.605263	0.00111078	0.0278294	1.81693	0.0172456	1.19959	3.32 [1.24 - 8.91]
TSSK3	testis-specific serine kinase 3	0.368421	0.0017885	0.0413209	1.81684	0.00527361	2.14576	8.55 [1.89 - 38.60]
LSM14B	LSM14B, SCD6 homolog B (S. cerevisiae)	0.815789	0.000234615	0.00738422	1.81639	0.0180546	1.27796	3.59 [1.24 - 10.35]
ENOX2	ecto-NOX disulfide-thiol exchanger 2	0.815789	0.000234615	0.00738422	1.81639	0.0215269	1.0994	3.00 [1.18 - 7.67]
TGFB2	transforming growth factor, beta 2	0.868421	0.000136492	0.00460338	1.81629	0.0574312	0.504788	1.66 [0.98 - 2.79]
SHMT2	serine hydroxymethyltransferase 2 (mitochondrial)	0.736842	3.02141e-05	0.00120948	1.8161	0.021696	1.03423	2.81 [1.16 - 6.80]
SLC25A34	solute carrier family 25, member 34	0.868421	0.000650579	0.017731	1.81608	0.0145615	2.48498	12.00 [1.63 - 88.11]
DPH2	DPH2 homolog (S. cerevisiae)	0.842105	0.000633139	0.0173266	1.81586	0.0433642	0.864322	2.37 [1.03 - 5.49]
MCCC1	methylcrotonoyl-CoA carboxylase 1 (alpha)	0.842105	0.000633139	0.0173266	1.81586	0.0403152	0.862426	2.37 [1.04 - 5.40]
METTL6	methyltransferase like 6	0.842105	0.000633139	0.0173266	1.81586	0.0015949	1.46758	4.34 [1.74 - 10.79]
ANAPC1	anaphase promoting complex subunit 1	0.842105	0.000633139	0.0173266	1.81586	0.00708247	1.63157	5.11 [1.56 - 16.76]
CHML	choroideremia-like (Rab escort protein 2)	0.342105	0.00278949	0.059395	1.81582	0.0240884	0.756557	2.13 [1.10 - 4.11]
TIMMDC1	translocase of inner mitochondrial membrane domain containing 1	0.815789	0.000206689	0.00661407	1.81538	0.0499237	1.36822	3.93 [1.00 - 15.43]
CNOT3	CCR4-NOT transcription complex, subunit 3	0.5	0.000295304	0.00901252	1.81459	0.0068355	1.25181	3.50 [1.41 - 8.66]
HNRNPA2B1	heterogeneous nuclear ribonucleoprotein A2/B1	0.789474	7.63048e-05	0.00275857	1.81441	0.022324	0.87596	2.40 [1.13 - 5.09]
EGLN1	egl nine homolog 1 (C. elegans)	0.894737	0.00148379	0.0354142	1.81417	0.00383906	1.32375	3.76 [1.53 - 9.22]
IVD	isovaleryl-CoA dehydrogenase	0.342105	0.00182087	0.0419355	1.81388	0.008823	1.30256	3.68 [1.39 - 9.75]
GYS1	glycogen synthase 1 (muscle)	0.710526	3.2566e-05	0.0012934	1.81385	0.00125192	1.7639	5.84 [2.00 - 17.04]
CCDC117	coiled-coil domain containing 117	0.894737	0.000555291	0.0154967	1.81334	0.0315791	2.16533	8.72 [1.21 - 62.78]
OSGIN1	oxidative stress induced growth inhibitor 1	0.473684	0.0016093	0.0378752	1.81323	0.0183868	0.73829	2.09 [1.13 - 3.87]
SOX15	SRY (sex determining region Y)-box 15	0.631579	0.000494588	0.014039	1.81288	0.00675161	1.32567	3.76 [1.44 - 9.82]
RHOT2	ras homolog gene family, member T2	0.842105	0.00014685	0.00490799	1.81237	0.0374971	1.9185	6.81 [1.12 - 41.51]
DCAF13	DDB1 and CUL4 associated factor 13	0.473684	0.00105807	0.0267199	1.81216	0.0129091	1.05973	2.89 [1.25 - 6.65]
UBAP1L	ubiquitin associated protein 1-like	0.526316	0.00103612	0.0262547	1.81204	0.035521	1.2068	3.34 [1.09 - 10.30]
SARS2	seryl-tRNA synthetase 2, mitochondrial	0.394737	0.00246014	0.0536398	1.81193	0.00781387	1.60086	4.96 [1.52 - 16.13]
EPHB1	EPH receptor B1	0.631579	0.000143213	0.00480137	1.81157	0.0371029	0.450291	1.57 [1.03 - 2.40]
STMN3	stathmin-like 3	0.842105	9.8946e-05	0.00346976	1.81145	0.0345985	1.16602	3.21 [1.09 - 9.46]
ZIC4	Zic family member 4	0.789474	0.000196979	0.00634275	1.81135	0.0920876	1.2472	3.48 [0.82 - 14.86]
SOX3	SRY (sex determining region Y)-box 3	0.789474	0.000196979	0.00634275	1.81135	0.0115467	1.9822	7.26 [1.56 - 33.80]
DLGAP1	discs, large (Drosophila) homolog-associated protein 1	0.815789	0.000129265	0.00438892	1.81092	0.0114454	0.692465	2.00 [1.17 - 3.42]
PSMC3IP	PSMC3 interacting protein	0.631579	0.000274684	0.00846563	1.81085	0.00312795	1.19662	3.31 [1.50 - 7.32]
ST5	suppression of tumorigenicity 5	0.842105	0.000536735	0.0150541	1.81049	0.0155432	1.46507	4.33 [1.32 - 14.18]
ZSCAN10	zinc finger and SCAN domain containing 10	0.631579	5.46489e-05	0.00205193	1.81048	0.0192205	2.24536	9.44 [1.44 - 61.87]
CCNT2	cyclin T2	0.368421	0.00189247	0.0432865	1.81025	0.00435611	2.80089	16.46 [2.40 - 112.88]
CNOT4	CCR4-NOT transcription complex, subunit 4	0.763158	0.000429125	0.0124326	1.80962	0.0110169	2.23054	9.30 [1.67 - 51.95]
HEMK1	HemK methyltransferase family member 1	0.684211	0.000149375	0.00498177	1.80956	0.0356475	1.54944	4.71 [1.11 - 19.98]
PDE4C	phosphodiesterase 4C, cAMP-specific	0.815789	5.14811e-05	0.00194585	1.80914	0.0357907	2.15849	8.66 [1.15 - 64.96]
ARPP19	cAMP-regulated phosphoprotein, 19kDa	0.315789	0.00373265	0.0750654	1.80908	0.0725182	0.615736	1.85 [0.95 - 3.62]
OSGIN2	oxidative stress induced growth inhibitor family member 2	0.710526	0.000201494	0.00646915	1.80879	0.00110983	2.35391	10.53 [2.56 - 43.32]
GK	glycerol kinase	0.868421	0.000175865	0.00574578	1.80808	0.0485366	1.04804	2.85 [1.01 - 8.08]
MS4A3	membrane-spanning 4-domains, subfamily A, member 3 (hematopoietic cell-specific)	0.815789	0.000167431	0.00550445	1.80766	0.0522207	1.75424	5.78 [0.98 - 33.97]
TYRO3	TYRO3 protein tyrosine kinase	0.578947	0.000190698	0.00616617	1.80754	0.025255	0.671909	1.96 [1.09 - 3.53]
CCNE1	cyclin E1	0.789474	0.000109758	0.00380144	1.80744	0.00126812	1.83138	6.24 [2.05 - 19.01]
NARS2	asparaginyl-tRNA synthetase 2, mitochondrial (putative)	0.763158	0.000118819	0.00407598	1.80698	0.0150219	0.952146	2.59 [1.20 - 5.58]
P2RY4	pyrimidinergic receptor P2Y, G-protein coupled, 4	0.473684	0.00115731	0.0288003	1.80684	0.0386455	1.78425	5.96 [1.10 - 32.31]
ELP3	elongation protein 3 homolog (S. cerevisiae)	0.526316	0.00104005	0.0263381	1.80636	0.0116023	1.26304	3.54 [1.33 - 9.43]
TTF2	transcription termination factor, RNA polymerase II	0.868421	0.000657555	0.0178922	1.8051	0.0776177	0.65348	1.92 [0.93 - 3.97]
LHFPL1	lipoma HMGIC fusion partner-like 1	0.894737	0.000673626	0.0182624	1.80483	0.0101551	1.38543	4.00 [1.39 - 11.49]
GIGYF1	GRB10 interacting GYF protein 1	0.789474	0.0001692	0.0055552	1.80468	0.0474761	1.44564	4.24 [1.02 - 17.73]
CPA2	carboxypeptidase A2 (pancreatic)	0.894737	0.000994363	0.0253647	1.80431	0.0053143	1.07995	2.94 [1.38 - 6.29]
STRADB	STE20-related kinase adaptor beta	0.842105	0.000134792	0.00455305	1.80361	0.0183054	1.00076	2.72 [1.18 - 6.25]
PTK2	PTK2 protein tyrosine kinase 2	0.578947	0.000218827	0.00695063	1.80345	0.00201192	1.52275	4.58 [1.74 - 12.05]
AP4S1	adaptor-related protein complex 4, sigma 1 subunit	0.526316	0.00108889	0.0273699	1.80328	0.0774182	0.844696	2.33 [0.91 - 5.94]
CCDC82	coiled-coil domain containing 82	0.789474	0.000386425	0.0113631	1.80271	0.0980353	0.818742	2.27 [0.86 - 5.98]
KLF3	Kruppel-like factor 3 (basic)	0.552632	0.000369911	0.0109443	1.80214	0.0532807	0.679966	1.97 [0.99 - 3.93]
OPRM1	opioid receptor, mu 1	0.868421	0.000611545	0.0168231	1.80213	0.0541603	0.652297	1.92 [0.99 - 3.73]
IGSF8	immunoglobulin superfamily, member 8	0.5	0.000394096	0.0115566	1.80198	0.000615347	1.21008	3.35 [1.68 - 6.70]
AGFG1	ArfGAP with FG repeats 1	0.526316	0.0004998	0.0141653	1.80164	0.0209482	1.07994	2.94 [1.18 - 7.36]
TMED2	transmembrane emp24 domain trafficking protein 2	0.447368	0.000546881	0.0152964	1.80149	0.0513554	0.768102	2.16 [1.00 - 4.67]
AIFM1	apoptosis-inducing factor, mitochondrion-associated, 1	0.710526	0.000136401	0.00460067	1.80118	0.00550869	1.61548	5.03 [1.61 - 15.74]
SLC3A2	solute carrier family 3 (activators of dibasic and neutral amino acid transport), member 2	0.657895	0.000163765	0.00539901	1.80111	0.00531338	1.29594	3.65 [1.47 - 9.09]
SLC39A4	solute carrier family 39 (zinc transporter), member 4	0.789474	9.21647e-05	0.00325926	1.80034	0.000515499	1.8585	6.41 [2.25 - 18.31]
OTUB1	OTU domain, ubiquitin aldehyde binding 1	0.526316	0.000370138	0.0109501	1.79978	0.00515932	1.7462	5.73 [1.69 - 19.49]
RBMS3	RNA binding motif, single stranded interacting protein 3	0.894737	0.000685441	0.0185336	1.79978	0.0658462	0.818892	2.27 [0.95 - 5.43]
EBP	emopamil binding protein (sterol isomerase)	0.894737	0.00314557	0.0654416	1.79973	0.0066922	1.27004	3.56 [1.42 - 8.92]
ABCC1	ATP-binding cassette, sub-family C (CFTR/MRP), member 1	0.789474	0.000425962	0.012354	1.79943	0.0784031	0.765665	2.15 [0.92 - 5.04]
DOCK9	dedicator of cytokinesis 9	0.868421	0.00139064	0.03356	1.79916	0.030267	1.25552	3.51 [1.13 - 10.93]
GMNN	geminin, DNA replication inhibitor	0.842105	0.000543265	0.0152102	1.79911	0.00778264	1.23658	3.44 [1.39 - 8.56]
TIPIN	TIMELESS interacting protein	0.842105	0.000543265	0.0152102	1.79911	0.0074948	1.14982	3.16 [1.36 - 7.33]
MRPL14	mitochondrial ribosomal protein L14	0.842105	0.000543265	0.0152102	1.79911	0.0143364	1.59009	4.90 [1.37 - 17.51]
ZCCHC14	zinc finger, CCHC domain containing 14	0.342105	0.00303446	0.0635732	1.79852	0.0390541	0.872782	2.39 [1.04 - 5.48]
DPY19L4	dpy-19-like 4 (C. elegans)	0.447368	0.00124243	0.0305571	1.79835	0.0455006	0.670753	1.96 [1.01 - 3.77]
ZC3HAV1L	zinc finger CCCH-type, antiviral 1-like	0.5	0.000472973	0.0135128	1.79787	0.0341194	0.832117	2.30 [1.06 - 4.96]
LRPPRC	leucine-rich PPR-motif containing	0.763158	0.000505006	0.0142913	1.79708	0.0680166	0.797687	2.22 [0.94 - 5.23]
COX5A	cytochrome c oxidase subunit Va	0.763158	0.000505006	0.0142913	1.79708	0.0110171	1.42095	4.14 [1.38 - 12.39]
EEF1E1	eukaryotic translation elongation factor 1 epsilon 1	0.342105	0.00208304	0.0468299	1.79684	0.005948	1.47742	4.38 [1.53 - 12.56]
HOXC5	homeobox C5	0.473684	0.000852259	0.02228	1.79668	0.00979954	1.13151	3.10 [1.31 - 7.32]
HOXC6	homeobox C6	0.473684	0.000852259	0.02228	1.79668	0.00979954	1.13151	3.10 [1.31 - 7.32]
HOXC4	homeobox C4	0.473684	0.000852259	0.02228	1.79668	0.00979954	1.13151	3.10 [1.31 - 7.32]
DYX1C1	dyslexia susceptibility 1 candidate 1	0.894737	0.00232717	0.051267	1.79652	0.0195207	1.74536	5.73 [1.32 - 24.78]
ZMYND11	zinc finger, MYND-type containing 11	0.447368	0.000912257	0.0235933	1.79619	0.013549	0.842393	2.32 [1.19 - 4.53]
TYW3	tRNA-yW synthesizing protein 3 homolog (S. cerevisiae)	0.342105	0.00227121	0.0502594	1.79612	0.0262923	0.988811	2.69 [1.12 - 6.43]
SSR2	signal sequence receptor, beta (translocon-associated protein beta)	0.394737	0.00166155	0.0388879	1.79572	0.0151704	1.89435	6.65 [1.44 - 30.67]
MMP8	matrix metallopeptidase 8 (neutrophil collagenase)	0.894737	0.000876453	0.0228116	1.79511	0.0025596	0.764106	2.15 [1.31 - 3.53]
DCAF8	DDB1 and CUL4 associated factor 8	0.894737	0.000876453	0.0228116	1.79511	0.0745648	1.01649	2.76 [0.90 - 8.45]
PAFAH1B3	platelet-activating factor acetylhydrolase 1b, catalytic subunit 3 (29kDa)	0.552632	0.000478747	0.0136538	1.79465	0.00129772	1.43677	4.21 [1.75 - 10.10]
ARHGEF2	Rho/Rac guanine nucleotide exchange factor (GEF) 2	0.736842	0.000199174	0.00640426	1.79454	0.00689543	1.90266	6.70 [1.69 - 26.65]
AMFR	autocrine motility factor receptor	0.368421	0.00170374	0.0397008	1.79433	0.058074	0.751251	2.12 [0.97 - 4.61]
DFNA5	deafness, autosomal dominant 5	0.894737	0.00165348	0.0387319	1.79423	0.0184759	0.844817	2.33 [1.15 - 4.70]
AKAP13	A kinase (PRKA) anchor protein 13	0.894737	0.00165348	0.0387319	1.79423	0.0561044	1.07537	2.93 [0.97 - 8.84]
YIPF4	Yip1 domain family, member 4	0.894737	0.00165348	0.0387319	1.79423	0.0921176	0.95814	2.61 [0.85 - 7.95]
RTN4IP1	reticulon 4 interacting protein 1	0.368421	0.00319393	0.0662499	1.79281	0.0242407	0.754459	2.13 [1.10 - 4.10]
CCNE2	cyclin E2	0.631579	0.000141462	0.00474991	1.79274	0.000151946	1.55066	4.71 [2.11 - 10.52]
IL1RAP	interleukin 1 receptor accessory protein	0.789474	0.000131953	0.00446887	1.79241	0.00197108	1.25154	3.50 [1.58 - 7.72]
GPR161	G protein-coupled receptor 161	0.657895	0.000254658	0.00792843	1.7924	0.00136658	0.719964	2.05 [1.32 - 3.19]
SCAMP3	secretory carrier membrane protein 3	0.789474	0.000638277	0.0174459	1.79138	0.00317575	2.08862	8.07 [2.02 - 32.34]
UBA5	ubiquitin-like modifier activating enzyme 5	0.763158	0.00017338	0.00567484	1.79137	0.00984523	1.52572	4.60 [1.44 - 14.65]
SNRNP27	small nuclear ribonucleoprotein 27kDa (U4/U6.U5)	0.421053	0.00190916	0.0435997	1.79085	0.0157623	1.37069	3.94 [1.29 - 11.98]
TFPI2	tissue factor pathway inhibitor 2	0.815789	0.000173971	0.00569172	1.79066	0.0237133	0.335412	1.40 [1.05 - 1.87]
LAMA1	laminin, alpha 1	0.526316	0.000682037	0.0184556	1.78977	0.00154104	0.547855	1.73 [1.23 - 2.43]
FNDC3B	fibronectin type III domain containing 3B	0.421053	0.00183702	0.0422411	1.78922	0.0155358	1.16805	3.22 [1.25 - 8.28]
CHMP1B	charged multivesicular body protein 1B	0.526316	0.000280042	0.00860833	1.78909	0.0560088	0.806581	2.24 [0.98 - 5.12]
CYB5B	cytochrome b5 type B (outer mitochondrial membrane)	0.447368	0.000999715	0.0254791	1.78883	0.0161016	1.27399	3.58 [1.27 - 10.09]
GCSH	glycine cleavage system protein H (aminomethyl carrier)	0.447368	0.000537186	0.0150649	1.78876	0.0048911	1.86648	6.47 [1.76 - 23.72]
RBPMS2	RNA binding protein with multiple splicing 2	0.842105	0.000165091	0.00543719	1.78846	0.00149313	0.972453	2.64 [1.45 - 4.82]
HUWE1	HECT, UBA and WWE domain containing 1	0.763158	0.000160339	0.00530015	1.78808	0.00233289	2.43037	11.36 [2.38 - 54.33]
DTL	denticleless homolog (Drosophila)	0.710526	8.34117e-05	0.00298447	1.78577	0.000294541	1.38084	3.98 [1.88 - 8.40]
SLC23A2	solute carrier family 23 (nucleobase transporters), member 2	0.736842	0.000205638	0.00658481	1.78522	0.0693999	0.806931	2.24 [0.94 - 5.35]
NAV3	neuron navigator 3	0.842105	0.000348125	0.0103872	1.78465	0.0297345	0.68238	1.98 [1.07 - 3.66]
CHST7	carbohydrate (N-acetylglucosamine 6-O) sulfotransferase 7	0.473684	0.000874894	0.0227774	1.7845	0.0472096	0.735044	2.09 [1.01 - 4.31]
PIGK	phosphatidylinositol glycan anchor biosynthesis, class K	0.368421	0.00186706	0.0428082	1.78432	0.0170218	1.16151	3.19 [1.23 - 8.29]
TSEN34	tRNA splicing endonuclease 34 homolog (S. cerevisiae)	0.894737	0.000473047	0.0135146	1.78368	0.00675742	2.42995	11.36 [1.96 - 65.91]
TMEM209	transmembrane protein 209	0.447368	0.00098353	0.0251326	1.78353	0.0458675	0.880249	2.41 [1.02 - 5.72]
NAA25	N(alpha)-acetyltransferase 25, NatB auxiliary subunit	0.447368	0.00098353	0.0251326	1.78353	0.00400682	1.11204	3.04 [1.43 - 6.48]
SMARCA1	SWI/SNF related, matrix associated, actin dependent regulator of chromatin, subfamily a, member 1	0.447368	0.00135497	0.0328434	1.78324	0.0501194	0.633327	1.88 [1.00 - 3.55]
TNRC6A	trinucleotide repeat containing 6A	0.578947	0.000169526	0.00556456	1.78281	0.0472013	1.75466	5.78 [1.02 - 32.71]
ATG12	ATG12 autophagy related 12 homolog (S. cerevisiae)	0.447368	0.000926134	0.0238947	1.78232	0.0385406	0.592357	1.81 [1.03 - 3.17]
NSFL1C	NSFL1 (p97) cofactor (p47)	0.473684	0.00134117	0.0325652	1.78202	0.018834	1.10171	3.01 [1.20 - 7.55]
DCAF11	DDB1 and CUL4 associated factor 11	0.631579	0.00040217	0.0117596	1.78177	0.0117293	1.6495	5.20 [1.44 - 18.77]
HPDL	4-hydroxyphenylpyruvate dioxygenase-like	0.605263	0.000295119	0.00900763	1.7813	0.0125798	0.874457	2.40 [1.21 - 4.76]
RIPK4	receptor-interacting serine-threonine kinase 4	0.842105	0.000172874	0.00566039	1.78124	0.0802213	0.291874	1.34 [0.97 - 1.86]
BCAP31	B-cell receptor-associated protein 31	0.842105	0.000172874	0.00566039	1.78124	0.00100329	2.35229	10.51 [2.59 - 42.68]
CTSA	cathepsin A	0.447368	0.00118979	0.0294736	1.78021	0.0498611	0.865243	2.38 [1.00 - 5.64]
TTC21B	tetratricopeptide repeat domain 21B	0.868421	0.000333687	0.010015	1.77992	0.0315968	1.27064	3.56 [1.12 - 11.35]
GUCA1B	guanylate cyclase activator 1B (retina)	0.868421	0.000333687	0.010015	1.77992	0.0453783	1.83058	6.24 [1.04 - 37.47]
NPM1	nucleophosmin (nucleolar phosphoprotein B23, numatrin)	0.815789	0.000615045	0.016905	1.77856	0.00922863	1.6136	5.02 [1.49 - 16.92]
SPSB1	splA/ryanodine receptor domain and SOCS box containing 1	0.394737	0.0026343	0.0567037	1.77818	0.040104	0.799995	2.23 [1.04 - 4.78]
YAE1D1	Yae1 domain containing 1	0.421053	0.00127713	0.0312662	1.77816	0.0115791	1.1732	3.23 [1.30 - 8.04]
MAGI2	membrane associated guanylate kinase, WW and PDZ domain containing 2	0.657895	0.000612805	0.0168526	1.7781	0.00285682	1.67882	5.36 [1.78 - 16.15]
CKS2	CDC28 protein kinase regulatory subunit 2	0.868421	0.000989886	0.0252688	1.77809	0.00671581	1.2219	3.39 [1.40 - 8.21]
FBXL18	F-box and leucine-rich repeat protein 18	0.315789	0.00361311	0.0731378	1.77805	0.0595046	0.69244	2.00 [0.97 - 4.11]
MOSPD1	motile sperm domain containing 1	0.868421	0.000625244	0.0171429	1.77802	0.0236005	0.973232	2.65 [1.14 - 6.15]
LTBR	lymphotoxin beta receptor (TNFR superfamily, member 3)	0.789474	0.000520821	0.0146725	1.77793	0.0113061	1.56216	4.77 [1.42 - 15.97]
DEXI	Dexi homolog (mouse)	0.868421	0.00237383	0.052103	1.77777	0.0344099	1.97032	7.17 [1.16 - 44.52]
AGPAT3	1-acylglycerol-3-phosphate O-acyltransferase 3	0.815789	7.50602e-05	0.00271873	1.77772	0.0343474	0.942456	2.57 [1.07 - 6.14]
ELOVL6	ELOVL fatty acid elongase 6	0.394737	0.00228261	0.0504652	1.77769	0.00587384	1.29618	3.66 [1.45 - 9.19]
NUCB1	nucleobindin 1	0.552632	0.000415043	0.0120819	1.77737	0.0436341	1.00898	2.74 [1.03 - 7.31]
ACSS2	acyl-CoA synthetase short-chain family member 2	0.5	0.000707231	0.0190316	1.77729	0.00273539	1.93702	6.94 [1.95 - 24.64]
NCOA6	nuclear receptor coactivator 6	0.5	0.000707231	0.0190316	1.77729	0.00273539	1.93702	6.94 [1.95 - 24.64]
SLC37A4	solute carrier family 37 (glucose-6-phosphate transporter), member 4	0.421053	0.00100756	0.0256467	1.77707	0.00239542	1.64718	5.19 [1.79 - 15.04]
RANBP9	RAN binding protein 9	0.421053	0.000998596	0.0254552	1.77674	0.0392955	0.896828	2.45 [1.04 - 5.75]
ZDHHC3	zinc finger, DHHC-type containing 3	0.473684	0.000678563	0.0183759	1.77663	0.0336956	1.10658	3.02 [1.09 - 8.40]
LY6G5B	lymphocyte antigen 6 complex, locus G5B	0.842105	0.000699973	0.0188661	1.77607	0.00653673	1.50141	4.49 [1.52 - 13.24]
HIBADH	3-hydroxyisobutyrate dehydrogenase	0.842105	0.000699973	0.0188661	1.77607	0.0211991	0.785367	2.19 [1.12 - 4.28]
STIP1	stress-induced-phosphoprotein 1	0.684211	0.000191094	0.00617733	1.77568	0.00489499	1.31698	3.73 [1.49 - 9.34]
IPO4	importin 4	0.842105	0.000892675	0.0231665	1.77563	0.00480293	1.5935	4.92 [1.63 - 14.90]
IMPAD1	inositol monophosphatase domain containing 1	0.631579	0.000146081	0.00488547	1.77562	0.00168777	1.81118	6.12 [1.98 - 18.95]
SNX10	sorting nexin 10	0.894737	0.00127912	0.0313068	1.77543	0.0769435	0.625628	1.87 [0.93 - 3.74]
ZBTB37	zinc finger and BTB domain containing 37	0.894737	0.00127912	0.0313068	1.77543	0.0707982	1.28666	3.62 [0.90 - 14.62]
CAP2	CAP, adenylate cyclase-associated protein, 2 (yeast)	0.368421	0.00363008	0.0734123	1.77464	0.0331737	0.508157	1.66 [1.04 - 2.65]
ATP6V0B	ATPase, H+ transporting, lysosomal 21kDa, V0 subunit b	0.815789	0.000139263	0.00468516	1.77444	0.00120213	2.52216	12.46 [2.71 - 57.32]
IGSF3	immunoglobulin superfamily, member 3	0.894737	0.0019684	0.0447072	1.77398	0.0746264	0.458103	1.58 [0.96 - 2.62]
AFF4	AF4/FMR2 family, member 4	0.421053	0.00134305	0.0326032	1.77311	0.0355525	1.26293	3.54 [1.09 - 11.48]
TBXA2R	thromboxane A2 receptor	0.789474	0.000308729	0.00936534	1.77306	0.0174931	2.12212	8.35 [1.45 - 48.07]
TRIP6	thyroid hormone receptor interactor 6	0.789474	0.000235031	0.00739558	1.77299	0.0101107	1.58504	4.88 [1.46 - 16.33]
ALG8	asparagine-linked glycosylation 8, alpha-1,3-glucosyltransferase homolog (S. cerevisiae)	0.868421	0.000277446	0.00853924	1.77289	0.071933	1.04415	2.84 [0.91 - 8.86]
HUS1	HUS1 checkpoint homolog (S. pombe)	0.789474	0.000250746	0.00782272	1.77259	0.00243905	1.68996	5.42 [1.82 - 16.16]
CCDC40	coiled-coil domain containing 40	0.578947	0.000151322	0.00503855	1.77229	0.0297879	1.41777	4.13 [1.15 - 14.83]
HSPA9	heat shock 70kDa protein 9 (mortalin)	0.815789	0.000321021	0.00968629	1.77216	0.0621402	0.935449	2.55 [0.95 - 6.81]
GLO1	glyoxalase I	0.868421	0.00111121	0.0278384	1.77208	0.0271357	1.80982	6.11 [1.23 - 30.42]
ERCC2	excision repair cross-complementing rodent repair deficiency, complementation group 2	0.868421	0.00111121	0.0278384	1.77208	0.0217805	1.20161	3.33 [1.19 - 9.28]
IMPA1	inositol(myo)-1(or 4)-monophosphatase 1	0.368421	0.00378732	0.0759416	1.77199	0.0132708	1.2142	3.37 [1.29 - 8.80]
POLR1A	polymerase (RNA) I polypeptide A, 194kDa	0.473684	0.0015974	0.0376436	1.77188	0.00616057	1.74272	5.71 [1.64 - 19.88]
FOPNL	FGFR1OP N-terminal like	0.578947	0.00080866	0.0213149	1.77105	0.0264613	0.995836	2.71 [1.12 - 6.52]
PHF20	PHD finger protein 20	0.657895	0.00038454	0.0113154	1.77051	0.0120823	1.22441	3.40 [1.31 - 8.85]
SS18	synovial sarcoma translocation, chromosome 18	0.657895	0.00038454	0.0113154	1.77051	0.0545485	0.892648	2.44 [0.98 - 6.07]
NOL11	nucleolar protein 11	0.789474	0.000124645	0.00425096	1.77044	0.040221	1.38727	4.00 [1.06 - 15.07]
FGF16	fibroblast growth factor 16	0.710526	0.000305715	0.00928633	1.76999	0.00581743	1.94574	7.00 [1.76 - 27.90]
TRIM62	tripartite motif containing 62	0.815789	0.000572039	0.0158939	1.76983	0.0125576	0.884724	2.42 [1.21 - 4.85]
FHL2	four and a half LIM domains 2	0.842105	0.000147736	0.00493389	1.76927	0.0106426	0.890611	2.44 [1.23 - 4.83]
DCTN2	dynactin 2 (p50)	0.394737	0.0027856	0.059328	1.76788	0.0416526	0.848944	2.34 [1.03 - 5.29]
SNRPC	small nuclear ribonucleoprotein polypeptide C	0.710526	0.000201073	0.00645739	1.76771	0.0118052	1.75829	5.80 [1.48 - 22.80]
ARHGAP28	Rho GTPase activating protein 28	0.631579	8.48511e-05	0.00302991	1.76684	0.00472137	1.12639	3.08 [1.41 - 6.74]
TWIST2	twist homolog 2 (Drosophila)	0.894737	0.0008876	0.0230556	1.7661	0.0142938	2.02218	7.55 [1.50 - 38.09]
BLM	Bloom syndrome, RecQ helicase-like	0.789474	0.000334693	0.010041	1.76591	0.00751549	1.32077	3.75 [1.42 - 9.87]
HIST1H3D	histone cluster 1, H3d	0.552632	0.000316732	0.00957453	1.76576	0.0128724	0.952161	2.59 [1.22 - 5.49]
GDNF	glial cell derived neurotrophic factor	0.894737	0.000921312	0.0237901	1.76546	0.0826045	1.80891	6.10 [0.79 - 47.06]
FAM193B	family with sequence similarity 193, member B	0.736842	5.24971e-05	0.00197996	1.76498	0.0726038	1.76542	5.84 [0.85 - 40.16]
DPY19L2	dpy-19-like 2 (C. elegans)	0.657895	0.000143215	0.00480143	1.7645	0.0177272	0.61771	1.85 [1.11 - 3.09]
CAPN5	calpain 5	0.789474	0.000217165	0.0069047	1.76412	0.00406201	1.69241	5.43 [1.71 - 17.23]
GSS	glutathione synthetase	0.868421	0.00152627	0.0362518	1.76399	0.00552094	1.76074	5.82 [1.68 - 20.17]
DTX3	deltex homolog 3 (Drosophila)	0.763158	0.000475934	0.0135851	1.76386	0.0249954	1.60255	4.97 [1.22 - 20.16]
PCYT2	phosphate cytidylyltransferase 2, ethanolamine	0.447368	0.00125934	0.030903	1.76375	0.0170269	1.56589	4.79 [1.32 - 17.32]
MYBL2	v-myb myeloblastosis viral oncogene homolog (avian)-like 2	0.447368	0.00167195	0.0390887	1.76345	0.00104602	2.58397	13.25 [2.83 - 62.12]
ZC3H7A	zinc finger CCCH-type containing 7A	0.368421	0.00407001	0.0804239	1.76324	0.0421104	0.886504	2.43 [1.03 - 5.71]
TBCA	tubulin folding cofactor A	0.894737	0.00355165	0.0721407	1.76278	0.0366282	2.25654	9.55 [1.15 - 79.27]
VAMP4	vesicle-associated membrane protein 4	0.789474	0.000158545	0.00524828	1.76259	0.0583972	0.837806	2.31 [0.97 - 5.50]
SDCCAG3	serologically defined colon cancer antigen 3	0.447368	0.000774001	0.0205409	1.76197	0.00957976	1.90428	6.71 [1.59 - 28.36]
AVL9	AVL9 homolog (S. cerevisiase)	0.710526	0.000336529	0.0100885	1.7617	0.00370856	1.27021	3.56 [1.51 - 8.40]
LTK	leukocyte receptor tyrosine kinase	0.605263	0.000166393	0.00547461	1.76094	0.0339562	1.12196	3.07 [1.09 - 8.66]
MON1B	MON1 homolog B (yeast)	0.342105	0.00352278	0.0716708	1.76074	0.0660549	0.963348	2.62 [0.94 - 7.32]
TEF	thyrotrophic embryonic factor	0.842105	0.000345118	0.0103099	1.76043	0.00297545	3.52134	33.83 [3.31 - 345.50]
GATA2	GATA binding protein 2	0.842105	0.000345118	0.0103099	1.76043	0.00437561	4.21951	68.00 [3.73 - 1238.46]
QTRT1	queuine tRNA-ribosyltransferase 1	0.631579	0.000269619	0.00833036	1.76012	0.00272438	1.51406	4.55 [1.69 - 12.23]
DIS3L2	DIS3 mitotic control homolog (S. cerevisiae)-like 2	0.842105	0.000754442	0.0201013	1.75991	0.0336649	2.00925	7.46 [1.17 - 47.62]
TRPT1	tRNA phosphotransferase 1	0.842105	0.000754442	0.0201013	1.75991	0.00760696	1.73036	5.64 [1.58 - 20.11]
RMND5A	required for meiotic nuclear division 5 homolog A (S. cerevisiae)	0.868421	0.00183774	0.0422547	1.75982	0.0772436	0.865305	2.38 [0.91 - 6.20]
ZKSCAN5	zinc finger with KRAB and SCAN domains 5	0.394737	0.00195833	0.0445194	1.75972	0.0104586	2.76246	15.84 [1.91 - 131.27]
NIN	ninein (GSK3B interacting protein)	0.842105	0.000811842	0.0213857	1.75952	0.03063	0.797347	2.22 [1.08 - 4.57]
SWAP70	SWAP switching B-cell complex 70kDa subunit	0.842105	0.000811842	0.0213857	1.75952	0.00348619	1.11007	3.03 [1.44 - 6.39]
GULP1	GULP, engulfment adaptor PTB domain containing 1	0.842105	0.00024195	0.00758418	1.75943	0.00981512	1.92793	6.88 [1.59 - 29.70]
MRPL33	mitochondrial ribosomal protein L33	0.447368	0.00120743	0.0298377	1.75916	0.0249383	1.57985	4.85 [1.22 - 19.31]
FTSJ1	FtsJ homolog 1 (E. coli)	0.421053	0.00146368	0.035016	1.7589	0.0130783	1.54686	4.70 [1.38 - 15.94]
GAPDH	glyceraldehyde-3-phosphate dehydrogenase	0.710526	4.89391e-05	0.00186015	1.75887	0.00410603	4.06869	58.48 [3.63 - 941.43]
TPI1	triosephosphate isomerase 1	0.710526	5.64695e-05	0.00211255	1.75866	0.00875083	2.10632	8.22 [1.70 - 39.69]
KLHDC8B	kelch domain containing 8B	0.578947	0.000705575	0.0189939	1.75841	0.0471084	0.74683	2.11 [1.01 - 4.41]
APOPT1	apoptogenic 1	0.447368	0.00175144	0.0406145	1.75839	0.0226017	1.08526	2.96 [1.16 - 7.52]
WNT2B	wingless-type MMTV integration site family, member 2B	0.894737	0.000951917	0.0244525	1.75826	0.0141727	1.44122	4.23 [1.34 - 13.37]
B3GAT3	beta-1,3-glucuronyltransferase 3 (glucuronosyltransferase I)	0.578947	0.000212839	0.00678497	1.75801	0.0159567	2.09797	8.15 [1.48 - 44.89]
TUSC2	tumor suppressor candidate 2	0.763158	0.000250316	0.00781109	1.75724	0.00670656	1.63389	5.12 [1.57 - 16.70]
WDR18	WD repeat domain 18	0.657895	0.000486459	0.0138416	1.75721	0.0170113	0.848951	2.34 [1.16 - 4.69]
NENF	neudesin neurotrophic factor	0.842105	0.00106897	0.0269502	1.75671	0.0114167	1.22094	3.39 [1.32 - 8.73]
ONECUT2	one cut homeobox 2	0.368421	0.00200163	0.0453251	1.75642	0.047172	0.808738	2.25 [1.01 - 4.99]
ALK	anaplastic lymphoma receptor tyrosine kinase	0.605263	0.000138501	0.0046627	1.75505	0.0286699	0.786591	2.20 [1.09 - 4.44]
ESRRA	estrogen-related receptor alpha	0.526316	0.000616874	0.0169477	1.75465	0.0139466	1.61319	5.02 [1.39 - 18.16]
RPL28	ribosomal protein L28	0.815789	0.000389417	0.0114386	1.75421	0.0987449	0.654056	1.92 [0.88 - 4.18]
PI4KB	phosphatidylinositol 4-kinase, catalytic, beta	0.368421	0.00336346	0.0690606	1.75317	0.00565374	1.63993	5.15 [1.61 - 16.47]
FARSA	phenylalanyl-tRNA synthetase, alpha subunit	0.789474	0.000562173	0.0156602	1.75308	0.028518	1.3583	3.89 [1.15 - 13.12]
LZIC	leucine zipper and CTNNBIP1 domain containing	0.631579	0.000150547	0.00501594	1.75249	0.00295143	2.30391	10.01 [2.19 - 45.74]
MED13	mediator complex subunit 13	0.868421	0.00169146	0.0394646	1.75226	0.00549952	3.26173	26.09 [2.61 - 260.99]
FBXL17	F-box and leucine-rich repeat protein 17	0.368421	0.00217296	0.0484769	1.75207	0.0128593	1.39242	4.02 [1.34 - 12.06]
SPCS3	signal peptidase complex subunit 3 homolog (S. cerevisiae)	0.342105	0.0043438	0.0846903	1.75182	0.0879629	0.79783	2.22 [0.89 - 5.55]
SRPK1	SRSF protein kinase 1	0.789474	0.000170275	0.00558602	1.75111	0.0154998	2.28452	9.82 [1.54 - 62.45]
ICMT	isoprenylcysteine carboxyl methyltransferase	0.526316	0.000666953	0.0181089	1.75077	0.01231	1.7859	5.96 [1.47 - 24.15]
FGFR1OP	FGFR1 oncogene partner	0.342105	0.00443803	0.0861425	1.74994	0.0359416	0.851707	2.34 [1.06 - 5.19]
CYP39A1	cytochrome P450, family 39, subfamily A, polypeptide 1	0.526316	0.00051771	0.0145977	1.74971	0.0443824	0.48129	1.62 [1.01 - 2.59]
WBSCR22	Williams Beuren syndrome chromosome region 22	0.657895	0.000116634	0.00401003	1.74935	0.000729515	2.12638	8.38 [2.44 - 28.79]
RIPK1	receptor (TNFRSF)-interacting serine-threonine kinase 1	0.5	0.00176602	0.0408928	1.74902	0.0470762	1.35706	3.88 [1.02 - 14.83]
CLK2	CDC-like kinase 2	0.763158	0.00064729	0.0176548	1.74854	0.0436243	1.19724	3.31 [1.03 - 10.59]
CNNM1	cyclin M1	0.763158	0.00064729	0.0176548	1.74854	0.0199088	0.844153	2.33 [1.14 - 4.73]
SHARPIN	SHANK-associated RH domain interactor	0.815789	0.000401958	0.0117543	1.74815	0.00230088	1.91124	6.76 [1.98 - 23.11]
CABLES2	Cdk5 and Abl enzyme substrate 2	0.842105	0.000534263	0.014995	1.74802	0.000948965	1.9086	6.74 [2.17 - 20.91]
FBXO32	F-box protein 32	0.631579	0.00160647	0.0378203	1.74719	0.0638054	0.513924	1.67 [0.97 - 2.88]
GALK1	galactokinase 1	0.5	0.00178348	0.0412255	1.74718	0.0192393	0.810809	2.25 [1.14 - 4.44]
SFXN3	sideroflexin 3	0.684211	0.000375446	0.011085	1.74693	0.0184614	0.927795	2.53 [1.17 - 5.47]
KBTBD2	kelch repeat and BTB (POZ) domain containing 2	0.5	0.0012546	0.0308061	1.74647	0.0624419	0.940305	2.56 [0.95 - 6.89]
MAZ	MYC-associated zinc finger protein (purine-binding transcription factor)	0.368421	0.00246503	0.0537263	1.7464	0.0204431	0.901329	2.46 [1.15 - 5.28]
FLYWCH1	FLYWCH-type zinc finger 1	0.578947	0.00126294	0.0309766	1.74629	0.00836058	1.22578	3.41 [1.37 - 8.47]
ZFYVE19	zinc finger, FYVE domain containing 19	0.684211	0.000191255	0.00618186	1.74559	0.00325165	2.69044	14.74 [2.46 - 88.44]
SLC35F5	solute carrier family 35, member F5	0.368421	0.00287406	0.0608468	1.74512	0.00397461	1.03305	2.81 [1.39 - 5.67]
STX3	syntaxin 3	0.894737	0.00130693	0.0318722	1.74474	0.00676648	0.649251	1.91 [1.20 - 3.06]
PSMD2	proteasome (prosome, macropain) 26S subunit, non-ATPase, 2	0.894737	0.000657576	0.0178927	1.74436	0.00804609	1.58607	4.88 [1.51 - 15.79]
C1GALT1	core 1 synthase, glycoprotein-N-acetylgalactosamine 3-beta-galactosyltransferase, 1	0.657895	0.000161206	0.00532519	1.74433	0.0526753	0.919993	2.51 [0.99 - 6.36]
TTLL4	tubulin tyrosine ligase-like family, member 4	0.526316	0.000791895	0.0209413	1.74419	0.0104801	2.25924	9.58 [1.70 - 54.01]
SIRT3	sirtuin 3	0.552632	0.000254266	0.00791785	1.74411	0.0207172	1.68244	5.38 [1.29 - 22.38]
TEX261	testis expressed 261	0.710526	0.000337453	0.0101123	1.74395	0.00579668	1.8649	6.46 [1.72 - 24.28]
PDZK1	PDZ domain containing 1	0.342105	0.00405648	0.0802112	1.74366	0.0727906	0.41935	1.52 [0.96 - 2.40]
BRF2	BRF2, subunit of RNA polymerase III transcription initiation factor, BRF1-like	0.578947	0.00131042	0.031943	1.74354	0.0251611	0.830237	2.29 [1.11 - 4.74]
ADAM9	ADAM metallopeptidase domain 9	0.368421	0.00324543	0.0671075	1.74292	0.0597624	0.842715	2.32 [0.97 - 5.59]
KBTBD4	kelch repeat and BTB (POZ) domain containing 4	0.631579	0.000875269	0.0227856	1.74292	0.0512216	0.76537	2.15 [1.00 - 4.64]
LSM10	LSM10, U7 small nuclear RNA associated	0.315789	0.00328138	0.0677042	1.74193	0.00470489	1.95174	7.04 [1.82 - 27.25]
AAMP	angio-associated, migratory cell protein	0.842105	0.000908198	0.023505	1.74164	0.0114568	1.29633	3.66 [1.34 - 9.99]
TMEM120A	transmembrane protein 120A	0.842105	0.000908198	0.023505	1.74164	0.0014206	1.54344	4.68 [1.81 - 12.08]
ASPSCR1	alveolar soft part sarcoma chromosome region, candidate 1	0.842105	0.000908198	0.023505	1.74164	0.0113514	1.34905	3.85 [1.36 - 10.95]
CKAP5	cytoskeleton associated protein 5	0.842105	0.000908198	0.023505	1.74164	0.00335071	1.4895	4.43 [1.64 - 12.00]
CNOT10	CCR4-NOT transcription complex, subunit 10	0.842105	0.000908198	0.023505	1.74164	0.0456479	0.923418	2.52 [1.02 - 6.23]
ACO2	aconitase 2, mitochondrial	0.842105	0.000908198	0.023505	1.74164	0.0482279	1.26243	3.53 [1.01 - 12.37]
FARSB	phenylalanyl-tRNA synthetase, beta subunit	0.842105	0.000908198	0.023505	1.74164	0.000931594	1.81923	6.17 [2.10 - 18.11]
POLA2	polymerase (DNA directed), alpha 2 (70kD subunit)	0.842105	0.000908198	0.023505	1.74164	0.00335766	1.17735	3.25 [1.48 - 7.13]
VPS54	vacuolar protein sorting 54 homolog (S. cerevisiae)	0.842105	0.000908198	0.023505	1.74164	0.0367203	1.07208	2.92 [1.07 - 7.99]
ADAM10	ADAM metallopeptidase domain 10	0.842105	0.000908198	0.023505	1.74164	0.0091008	1.1048	3.02 [1.32 - 6.92]
CAPN7	calpain 7	0.842105	0.000908198	0.023505	1.74164	0.0125716	1.2083	3.35 [1.30 - 8.65]
NUP50	nucleoporin 50kDa	0.842105	0.000908198	0.023505	1.74164	0.0246774	0.995937	2.71 [1.14 - 6.46]
UQCR10	ubiquinol-cytochrome c reductase, complex III subunit X	0.842105	0.000908198	0.023505	1.74164	0.0141662	2.31492	10.12 [1.59 - 64.37]
BCAS1	breast carcinoma amplified sequence 1	0.815789	0.00060739	0.0167259	1.74135	0.0375326	0.781519	2.18 [1.05 - 4.56]
GABPB1	GA binding protein transcription factor, beta subunit 1	0.394737	0.00294403	0.0620403	1.74123	0.0134781	1.4867	4.42 [1.36 - 14.38]
NFYA	nuclear transcription factor Y, alpha	0.394737	0.00307042	0.0641797	1.74122	0.0570931	0.789348	2.20 [0.98 - 4.97]
RAB35	RAB35, member RAS oncogene family	0.5	0.00133183	0.0323765	1.74072	0.0188889	0.773674	2.17 [1.14 - 4.14]
GRM4	glutamate receptor, metabotropic 4	0.894737	0.00114069	0.0284544	1.73971	0.0211081	2.81943	16.77 [1.53 - 184.16]
ZDHHC16	zinc finger, DHHC-type containing 16	0.342105	0.00360859	0.0730645	1.73944	0.00609866	1.56707	4.79 [1.56 - 14.69]
SLC35A3	solute carrier family 35 (UDP-N-acetylglucosamine (UDP-GlcNAc) transporter), member A3	0.578947	0.000363764	0.0107877	1.73883	0.0161478	1.79728	6.03 [1.39 - 26.09]
TMEM161A	transmembrane protein 161A	0.763158	0.0003025	0.00920195	1.73849	0.0886745	1.39218	4.02 [0.81 - 19.99]
WIZ	widely interspaced zinc finger motifs	0.342105	0.00294888	0.0621228	1.73829	0.0128784	1.68138	5.37 [1.43 - 20.21]
RBFOX2	RNA binding protein, fox-1 homolog (C. elegans) 2	0.894737	0.00119637	0.0296095	1.73783	0.0862659	0.874092	2.40 [0.88 - 6.51]
PDE4DIP	phosphodiesterase 4D interacting protein	0.421053	0.000751305	0.0200306	1.73761	0.0151736	1.19909	3.32 [1.26 - 8.73]
SAR1A	SAR1 homolog A (S. cerevisiae)	0.710526	0.000493486	0.0140123	1.73614	0.00203044	1.25194	3.50 [1.58 - 7.75]
TNFRSF10B	tumor necrosis factor receptor superfamily, member 10b	0.552632	0.000598153	0.0165094	1.73606	0.00222595	0.984085	2.68 [1.42 - 5.03]
FANCE	Fanconi anemia, complementation group E	0.842105	0.00121309	0.0299542	1.73594	0.0166924	1.36004	3.90 [1.28 - 11.87]
PERP	PERP, TP53 apoptosis effector	0.447368	0.00122674	0.030235	1.7358	0.0219393	0.568835	1.77 [1.09 - 2.87]
FLRT1	fibronectin leucine rich transmembrane protein 1	0.868421	0.000527798	0.0148401	1.73557	0.0507035	0.906097	2.47 [1.00 - 6.14]
MAK16	MAK16 homolog (S. cerevisiae)	0.447368	0.00216886	0.0484021	1.73505	0.00744771	1.64774	5.20 [1.55 - 17.37]
LIN7B	lin-7 homolog B (C. elegans)	0.552632	0.00135732	0.0328907	1.73488	0.0236696	0.725829	2.07 [1.10 - 3.88]
ARL8B	ADP-ribosylation factor-like 8B	0.868421	0.00226487	0.050145	1.73477	0.0727662	1.36631	3.92 [0.88 - 17.44]
PPP3CB	protein phosphatase 3, catalytic subunit, beta isozyme	0.684211	0.000500452	0.0141811	1.73476	0.0169079	0.884344	2.42 [1.17 - 5.00]
TRA2B	transformer 2 beta homolog (Drosophila)	0.868421	0.00243088	0.0531202	1.73424	0.0628393	1.17279	3.23 [0.94 - 11.12]
ATP11A	ATPase, class VI, type 11A	0.894737	0.00258808	0.0558953	1.73378	0.0806065	0.919054	2.51 [0.89 - 7.03]
MSRA	methionine sulfoxide reductase A	0.894737	0.00258808	0.0558953	1.73378	0.0380307	1.1984	3.31 [1.07 - 10.28]
SLC25A22	solute carrier family 25 (mitochondrial carrier: glutamate), member 22	0.868421	0.000374636	0.0110644	1.73376	0.0484577	1.84748	6.34 [1.01 - 39.74]
ADAT2	adenosine deaminase, tRNA-specific 2	0.815789	0.00053644	0.0150471	1.73372	0.01362	2.02302	7.56 [1.52 - 37.72]
PEX3	peroxisomal biogenesis factor 3	0.815789	0.00053644	0.0150471	1.73372	0.01362	2.02302	7.56 [1.52 - 37.72]
FUCA2	fucosidase, alpha-L- 2, plasma	0.815789	0.00053644	0.0150471	1.73372	0.01362	2.02302	7.56 [1.52 - 37.72]
DZIP1	DAZ interacting protein 1	0.894737	0.0011667	0.0289953	1.73348	0.0823286	0.373788	1.45 [0.95 - 2.22]
CLDN10	claudin 10	0.894737	0.0011667	0.0289953	1.73348	0.0823286	0.373788	1.45 [0.95 - 2.22]
HSPA4	heat shock 70kDa protein 4	0.605263	0.000168784	0.00554327	1.73244	0.00396393	1.22416	3.40 [1.48 - 7.82]
SACS	spastic ataxia of Charlevoix-Saguenay (sacsin)	0.473684	0.000814976	0.0214553	1.73233	0.0470265	0.793826	2.21 [1.01 - 4.84]
FBXO9	F-box protein 9	0.605263	0.00100838	0.0256642	1.73212	0.0533494	0.720243	2.05 [0.99 - 4.27]
TXLNG	taxilin gamma	0.894737	0.00338647	0.0694395	1.73143	0.054453	1.36589	3.92 [0.97 - 15.77]
SIKE1	suppressor of IKBKE 1	0.710526	0.0010102	0.025703	1.73069	0.00655488	1.35596	3.88 [1.46 - 10.31]
TMOD3	tropomodulin 3 (ubiquitous)	0.526316	0.00095924	0.0246104	1.73057	0.0926606	0.601501	1.82 [0.91 - 3.68]
TAGLN3	transgelin 3	0.789474	0.000134467	0.00454344	1.73047	0.00861847	1.06294	2.89 [1.31 - 6.40]
IFT80	intraflagellar transport 80 homolog (Chlamydomonas)	0.868421	0.000764231	0.0203216	1.73033	0.0894855	1.16997	3.22 [0.83 - 12.43]
UXS1	UDP-glucuronate decarboxylase 1	0.842105	0.000580097	0.0160843	1.73014	0.0022008	2.2919	9.89 [2.28 - 42.91]
PXN	paxillin	0.842105	0.000580097	0.0160843	1.73014	0.0468072	0.937818	2.55 [1.01 - 6.44]
KAT2A	K(lysine) acetyltransferase 2A	0.657895	0.000125648	0.00428095	1.72997	0.0392451	1.15787	3.18 [1.06 - 9.57]
PNPLA7	patatin-like phospholipase domain containing 7	0.815789	0.000176727	0.00577033	1.72992	0.046459	1.55674	4.74 [1.02 - 21.96]
ACVR1B	activin A receptor, type IB	0.842105	0.000249588	0.00779139	1.72968	0.00563131	3.64757	38.38 [2.90 - 507.71]
GBA	glucosidase, beta, acid	0.473684	0.000995152	0.0253815	1.72967	0.00687657	1.51008	4.53 [1.51 - 13.53]
CYP19A1	cytochrome P450, family 19, subfamily A, polypeptide 1	0.552632	0.000326736	0.00983484	1.72948	0.0231283	0.851415	2.34 [1.12 - 4.88]
PHGR1	proline/histidine/glycine-rich 1	0.894737	0.00178678	0.0412882	1.72912	0.0200537	0.967864	2.63 [1.16 - 5.95]
POLR2J	polymerase (RNA) II (DNA directed) polypeptide J, 13.3kDa	0.552632	0.00172321	0.0400743	1.72843	0.00484387	1.30639	3.69 [1.49 - 9.16]
STYXL1	serine/threonine/tyrosine interacting-like 1	0.710526	0.000795577	0.0210235	1.72826	0.0114507	1.20545	3.34 [1.31 - 8.50]
COX8A	cytochrome c oxidase subunit VIIIA (ubiquitous)	0.736842	0.000215333	0.00685404	1.72811	0.014696	1.86608	6.46 [1.44 - 28.94]
DST	dystonin	0.342105	0.00394854	0.0785079	1.72804	0.0310373	0.682113	1.98 [1.06 - 3.68]
WDR43	WD repeat domain 43	0.5	0.00119308	0.0295414	1.7277	0.0204956	1.12768	3.09 [1.19 - 8.02]
SNAPC2	small nuclear RNA activating complex, polypeptide 2, 45kDa	0.315789	0.003266	0.067449	1.72735	0.0215813	0.959006	2.61 [1.15 - 5.91]
PPP2R3C	protein phosphatase 2, regulatory subunit B'', gamma	0.763158	0.000778772	0.0206478	1.72663	0.0824791	0.963644	2.62 [0.88 - 7.78]
RAB5C	RAB5C, member RAS oncogene family	0.552632	0.000343171	0.0102598	1.72642	0.00735413	1.31282	3.72 [1.42 - 9.71]
SFT2D3	SFT2 domain containing 3	0.473684	0.00418288	0.0821914	1.72632	0.0497486	1.18328	3.27 [1.00 - 10.65]
HSD17B14	hydroxysteroid (17-beta) dehydrogenase 14	0.763158	0.000622347	0.0170753	1.72603	0.0455083	0.606438	1.83 [1.01 - 3.32]
UBE2C	ubiquitin-conjugating enzyme E2C	0.763158	0.00010687	0.0037133	1.72559	0.000811155	1.31877	3.74 [1.73 - 8.09]
ATP10B	ATPase, class V, type 10B	0.394737	0.00275781	0.0588484	1.72482	0.00720305	0.897979	2.45 [1.28 - 4.73]
TAF2	TAF2 RNA polymerase II, TATA box binding protein (TBP)-associated factor, 150kDa	0.368421	0.00346879	0.0707895	1.72433	0.0792068	0.84494	2.33 [0.91 - 5.98]
PTPRG	protein tyrosine phosphatase, receptor type, G	0.868421	0.00201437	0.0455615	1.72254	0.0622547	0.584125	1.79 [0.97 - 3.31]
FAM76A	family with sequence similarity 76, member A	0.5	0.000822185	0.0216153	1.72238	0.0125022	1.05229	2.86 [1.25 - 6.54]
SSSCA1	Sjogren syndrome/scleroderma autoantigen 1	0.868421	0.00162697	0.0382184	1.7214	0.0221075	1.32155	3.75 [1.21 - 11.63]
WDR74	WD repeat domain 74	0.868421	0.00162697	0.0382184	1.7214	0.0219982	1.59154	4.91 [1.26 - 19.17]
ABHD16A	abhydrolase domain containing 16A	0.552632	0.00171869	0.0399877	1.72136	0.0388911	0.632277	1.88 [1.03 - 3.43]
CDC37	cell division cycle 37 homolog (S. cerevisiae)	0.894737	0.000971734	0.0248793	1.72088	0.0301638	1.15506	3.17 [1.12 - 9.02]
PLCXD1	phosphatidylinositol-specific phospholipase C, X domain containing 1	0.5	0.00220817	0.0491178	1.72077	0.0135502	1.4773	4.38 [1.36 - 14.15]
CTBP2	C-terminal binding protein 2	0.842105	0.0010708	0.0269889	1.72064	0.0704865	1.34324	3.83 [0.89 - 16.42]
MYL6	myosin, light chain 6, alkali, smooth muscle and non-muscle	0.368421	0.00318232	0.0660562	1.72047	0.0100971	1.54554	4.69 [1.44 - 15.23]
NCK2	NCK adaptor protein 2	0.763158	0.00048716	0.0138586	1.72035	0.0211806	1.41783	4.13 [1.24 - 13.78]
ASAP2	ArfGAP with SH3 domain, ankyrin repeat and PH domain 2	0.736842	0.000469955	0.013439	1.719	0.00385655	1.59922	4.95 [1.67 - 14.64]
ZFX	zinc finger protein, X-linked	0.657895	0.000906315	0.023464	1.71834	0.0333457	0.764306	2.15 [1.06 - 4.34]
SOCS7	suppressor of cytokine signaling 7	0.868421	0.000639401	0.017472	1.71829	0.083594	1.93524	6.93 [0.77 - 62.02]
DNAJA3	DnaJ (Hsp40) homolog, subfamily A, member 3	0.657895	0.000165042	0.00543576	1.71822	0.0386951	1.39953	4.05 [1.08 - 15.28]
NCS1	neuronal calcium sensor 1	0.842105	0.000244248	0.00764662	1.7182	0.000945125	1.29094	3.64 [1.69 - 7.82]
RBM19	RNA binding motif protein 19	0.473684	0.00264001	0.0568033	1.71779	0.0297569	1.39656	4.04 [1.15 - 14.24]
BACE2	beta-site APP-cleaving enzyme 2	0.605263	0.000351338	0.0104697	1.71759	0.0035482	1.19914	3.32 [1.48 - 7.43]
ERCC8	excision repair cross-complementing rodent repair deficiency, complementation group 8	0.631579	0.000644083	0.0175806	1.717	0.0267752	0.984394	2.68 [1.12 - 6.40]
EIF2AK4	eukaryotic translation initiation factor 2 alpha kinase 4	0.342105	0.00377935	0.0758141	1.71648	0.0094997	1.34008	3.82 [1.39 - 10.52]
EEF1A1	eukaryotic translation elongation factor 1 alpha 1	0.868421	0.00219888	0.048949	1.71583	0.0760196	6.73413	840.61 [0.49 - 1430038.61]
MBD3L1	methyl-CpG binding domain protein 3-like 1	0.657895	0.000191326	0.00618386	1.71484	0.00685699	1.2455	3.47 [1.41 - 8.57]
GTPBP2	GTP binding protein 2	0.842105	0.00113653	0.0283677	1.71475	0.0279041	1.32593	3.77 [1.15 - 12.28]
COX16	COX16 cytochrome c oxidase assembly homolog (S. cerevisiae)	0.842105	0.00113653	0.0283677	1.71475	0.0532789	1.42048	4.14 [0.98 - 17.48]
NDUFS6	NADH dehydrogenase (ubiquinone) Fe-S protein 6, 13kDa (NADH-coenzyme Q reductase)	0.842105	0.00113653	0.0283677	1.71475	0.0964157	1.18229	3.26 [0.81 - 13.15]
MOSPD3	motile sperm domain containing 3	0.842105	0.00113653	0.0283677	1.71475	0.00623427	1.59202	4.91 [1.57 - 15.38]
SLC25A39	solute carrier family 25, member 39	0.842105	0.00113653	0.0283677	1.71475	0.0411105	1.12292	3.07 [1.05 - 9.03]
MRPL3	mitochondrial ribosomal protein L3	0.868421	0.00138334	0.0334138	1.71431	0.0163984	2.14154	8.51 [1.48 - 48.94]
UBE2V1	ubiquitin-conjugating enzyme E2 variant 1	0.736842	0.000196332	0.00632459	1.71421	0.0118295	1.69187	5.43 [1.45 - 20.27]
TMEM189	transmembrane protein 189	0.736842	0.000196332	0.00632459	1.71421	0.0118295	1.69187	5.43 [1.45 - 20.27]
RHOJ	ras homolog gene family, member J	0.657895	0.000967154	0.0247808	1.71365	0.0855394	0.484333	1.62 [0.93 - 2.82]
NAA50	N(alpha)-acetyltransferase 50, NatE catalytic subunit	0.710526	0.00100705	0.0256359	1.71343	0.0195076	1.29081	3.64 [1.23 - 10.74]
TMEM41B	transmembrane protein 41B	0.815789	0.00116177	0.0288929	1.71334	0.0699412	0.995901	2.71 [0.92 - 7.95]
CCL28	chemokine (C-C motif) ligand 28	0.5	0.00163381	0.0383511	1.71315	0.0248365	1.13329	3.11 [1.15 - 8.36]
PDGFRA	platelet-derived growth factor receptor, alpha polypeptide	0.842105	0.000570052	0.0158469	1.71309	0.0167907	0.962879	2.62 [1.19 - 5.77]
OFCC1	orofacial cleft 1 candidate 1	0.789474	0.000475075	0.0135642	1.71247	0.00287432	2.65088	14.17 [2.48 - 80.96]
EME2	essential meiotic endonuclease 1 homolog 2 (S. pombe)	0.894737	0.00309574	0.0646056	1.71229	0.0700707	1.0348	2.81 [0.92 - 8.62]
PTCD3	Pentatricopeptide repeat domain 3	0.868421	0.000518787	0.0146236	1.71177	0.00698361	1.93295	6.91 [1.70 - 28.14]
PTTG1IP	pituitary tumor-transforming 1 interacting protein	0.868421	0.000518787	0.0146236	1.71177	0.0188573	1.78791	5.98 [1.34 - 26.58]
NMB	neuromedin B	0.473684	0.00080843	0.0213098	1.71066	0.0214377	0.593674	1.81 [1.09 - 3.00]
LDHA	lactate dehydrogenase A	0.763158	0.000273441	0.00843247	1.71034	0.014746	3.68492	39.84 [2.06 - 770.22]
CAPZA2	capping protein (actin filament) muscle Z-line, alpha 2	0.763158	0.000443152	0.0127801	1.7102	0.00557281	2.64425	14.07 [2.17 - 91.28]
DLL3	delta-like 3 (Drosophila)	0.815789	0.000278021	0.00855456	1.7102	0.0118734	0.614131	1.85 [1.15 - 2.98]
INPPL1	inositol polyphosphate phosphatase-like 1	0.868421	0.00372182	0.0748914	1.70952	0.0582464	1.53164	4.63 [0.95 - 22.57]
DNAJC13	DnaJ (Hsp40) homolog, subfamily C, member 13	0.868421	0.00194304	0.044234	1.70934	0.0378121	0.859659	2.36 [1.05 - 5.32]
SYNJ2BP	synaptojanin 2 binding protein	0.842105	0.00124191	0.0305463	1.70913	0.00578868	1.21797	3.38 [1.42 - 8.03]
APAF1	apoptotic peptidase activating factor 1	0.815789	0.000833453	0.0218649	1.70885	0.0554557	1.66822	5.30 [0.96 - 29.24]
CHD1L	chromodomain helicase DNA binding protein 1-like	0.789474	0.000277473	0.00853997	1.70879	0.0035927	1.5337	4.64 [1.65 - 13.01]
CRYBG3	beta-gamma crystallin domain containing 3	0.815789	0.000563675	0.0156958	1.70855	0.0204651	1.31936	3.74 [1.23 - 11.42]
DDX19A	DEAD (Asp-Glu-Ala-As) box polypeptide 19A	0.368421	0.00170514	0.0397276	1.7085	0.0236496	1.12585	3.08 [1.16 - 8.17]
DCBLD2	discoidin, CUB and LCCL domain containing 2	0.789474	0.000172126	0.00563899	1.70771	0.00346803	0.504963	1.66 [1.18 - 2.32]
TMEM182	transmembrane protein 182	0.394737	0.00199771	0.0452523	1.70752	0.0163686	1.01575	2.76 [1.20 - 6.33]
UTP15	UTP15, U3 small nucleolar ribonucleoprotein, homolog (S. cerevisiae)	0.473684	0.00289719	0.061242	1.70739	0.0254877	1.43879	4.22 [1.19 - 14.90]
CLEC11A	C-type lectin domain family 11, member A	0.894737	0.00147907	0.0353208	1.70729	0.041505	0.604027	1.83 [1.02 - 3.27]
GCAT	glycine C-acetyltransferase	0.894737	0.00147907	0.0353208	1.70729	0.0138252	0.861754	2.37 [1.19 - 4.70]
DDX55	DEAD (Asp-Glu-Ala-Asp) box polypeptide 55	0.447368	0.00269244	0.0577162	1.70691	0.00646333	1.34642	3.84 [1.46 - 10.13]
CSTF2	cleavage stimulation factor, 3' pre-RNA, subunit 2, 64kDa	0.789474	0.000747482	0.0199444	1.70644	0.0150913	1.2225	3.40 [1.27 - 9.10]
EIF2B4	eukaryotic translation initiation factor 2B, subunit 4 delta, 67kDa	0.789474	0.000747482	0.0199444	1.70644	0.0277109	1.2332	3.43 [1.14 - 10.29]
AGPS	alkylglycerone phosphate synthase	0.789474	0.000747482	0.0199444	1.70644	0.0112166	1.01417	2.76 [1.26 - 6.04]
PEX10	peroxisomal biogenesis factor 10	0.684211	0.00110802	0.0277714	1.70587	0.00765389	1.54203	4.67 [1.50 - 14.52]
HSD17B12	hydroxysteroid (17-beta) dehydrogenase 12	0.815789	0.000289705	0.00886462	1.70564	0.00398096	2.03025	7.62 [1.91 - 30.33]
TTI2	TELO2 interacting protein 2	0.342105	0.00406092	0.0802812	1.70559	0.0247645	1.30157	3.68 [1.18 - 11.45]
CCNF	cyclin F	0.789474	0.000282844	0.0086828	1.70531	0.0121294	1.88428	6.58 [1.51 - 28.69]
MIF	macrophage migration inhibitory factor (glycosylation-inhibiting factor)	0.736842	0.000280787	0.00862814	1.70471	0.00252627	3.29135	26.88 [3.18 - 227.54]
LMAN2	lectin, mannose-binding 2	0.447368	0.00117618	0.0291919	1.7041	0.00901763	1.1161	3.05 [1.32 - 7.06]
DNAJC19	DnaJ (Hsp40) homolog, subfamily C, member 19	0.842105	0.000823871	0.0216527	1.70387	0.0804263	1.25901	3.52 [0.86 - 14.45]
IQCB1	IQ motif containing B1	0.842105	0.000823871	0.0216527	1.70387	0.0817758	1.23286	3.43 [0.86 - 13.75]
ELAVL1	ELAV (embryonic lethal, abnormal vision, Drosophila)-like 1 (Hu antigen R)	0.5	0.00207251	0.0466358	1.7029	0.00921878	1.36751	3.93 [1.40 - 10.99]
HDDC2	HD domain containing 2	0.763158	0.000958032	0.0245844	1.70251	0.0206751	1.5859	4.88 [1.27 - 18.71]
DARS2	aspartyl-tRNA synthetase 2, mitochondrial	0.421053	0.00203234	0.0458942	1.7023	0.0186521	0.913014	2.49 [1.16 - 5.33]
TIMELESS	timeless homolog (Drosophila)	0.657895	0.000251599	0.0078458	1.70199	0.000790084	2.2165	9.18 [2.51 - 33.48]
PTPDC1	protein tyrosine phosphatase domain containing 1	0.315789	0.00486922	0.0926883	1.70179	0.0600633	0.480396	1.62 [0.98 - 2.67]
ESD	esterase D	0.657895	0.000414979	0.0120803	1.70167	0.0135085	1.76948	5.87 [1.44 - 23.89]
SLC13A3	solute carrier family 13 (sodium-dependent dicarboxylate transporter), member 3	0.552632	0.000210172	0.00671094	1.70121	0.00769229	0.621979	1.86 [1.18 - 2.94]
MED14	mediator complex subunit 14	0.736842	0.000337242	0.0101069	1.70112	0.0753606	1.41468	4.12 [0.87 - 19.57]
PDIA4	protein disulfide isomerase family A, member 4	0.894737	0.00152084	0.036145	1.70079	0.0054818	1.21216	3.36 [1.43 - 7.91]
SLC1A7	solute carrier family 1 (glutamate transporter), member 7	0.894737	0.00223244	0.0495582	1.70076	0.0076113	2.63979	14.01 [2.02 - 97.36]
SIX2	SIX homeobox 2	0.894737	0.00223244	0.0495582	1.70076	0.0744472	1.81713	6.15 [0.84 - 45.32]
ZCCHC3	zinc finger, CCHC domain containing 3	0.894737	0.00223244	0.0495582	1.70076	0.0965433	0.757874	2.13 [0.87 - 5.22]
NLGN2	neuroligin 2	0.894737	0.00223244	0.0495582	1.70076	0.00590738	2.53408	12.60 [2.07 - 76.58]
POLDIP3	polymerase (DNA-directed), delta interacting protein 3	0.894737	0.00223244	0.0495582	1.70076	0.0231239	1.95107	7.04 [1.31 - 37.89]
NEDD1	neural precursor cell expressed, developmentally down-regulated 1	0.631579	0.000818637	0.0215366	1.70076	0.00538828	2.19054	8.94 [1.91 - 41.82]
SOHLH2	spermatogenesis and oogenesis specific basic helix-loop-helix 2	0.394737	0.00147094	0.0351598	1.70071	0.040152	0.450379	1.57 [1.02 - 2.41]
CNIH3	cornichon homolog 3 (Drosophila)	0.394737	0.00270512	0.0579363	1.70066	0.010477	0.471544	1.60 [1.12 - 2.30]
TRUB2	TruB pseudouridine (psi) synthase homolog 2 (E. coli)	0.315789	0.00372452	0.0749348	1.6996	0.0135079	1.0837	2.96 [1.25 - 6.98]
ACAD11	acyl-CoA dehydrogenase family, member 11	0.789474	0.000451752	0.0129922	1.69955	0.00425112	1.60471	4.98 [1.66 - 14.95]
GNG2	guanine nucleotide binding protein (G protein), gamma 2	0.736842	0.000557796	0.0155562	1.6995	0.0378926	1.09659	2.99 [1.06 - 8.43]
MRPS16	mitochondrial ribosomal protein S16	0.736842	0.000183591	0.00596535	1.69937	0.0154775	1.27028	3.56 [1.27 - 9.96]
BCS1L	BCS1-like (S. cerevisiae)	0.868421	0.0024715	0.0538409	1.69851	0.0576945	0.856903	2.36 [0.97 - 5.71]
RPL10	ribosomal protein L10	0.868421	0.0024715	0.0538409	1.69851	0.0465012	1.17573	3.24 [1.02 - 10.31]
TSEN2	tRNA splicing endonuclease 2 homolog (S. cerevisiae)	0.868421	0.0024715	0.0538409	1.69851	0.00497657	1.47252	4.36 [1.56 - 12.18]
YAP1	Yes-associated protein 1	0.368421	0.00412902	0.0813495	1.69846	0.0824788	0.674736	1.96 [0.92 - 4.21]
SLC25A44	solute carrier family 25, member 44	0.868421	0.00201496	0.0455723	1.69783	0.0399922	1.19077	3.29 [1.06 - 10.25]
ZFYVE16	zinc finger, FYVE domain containing 16	0.868421	0.00201496	0.0455723	1.69783	0.0333758	0.846862	2.33 [1.07 - 5.09]
PELI3	pellino homolog 3 (Drosophila)	0.868421	0.00201496	0.0455723	1.69783	0.0174953	0.777203	2.18 [1.15 - 4.13]
POR	P450 (cytochrome) oxidoreductase	0.789474	0.00113945	0.0284285	1.69754	0.00869405	1.16735	3.21 [1.34 - 7.69]
[truncated: 1,673 more rows]
