# Supplementary material for: Cellular senescence promotes cancer metastasis by enhancing soluble E-cadherin production
Source: iScience. 2021 Aug 24;24(9):103022. doi: 10.1016/j.isci.2021.103022 (PMC8426284; doi:10.1016/j.isci.2021.103022)
Supplement: Table S3. Patient information, related to Figure 7 [file mmc4.xlsx]

## Sheet: Sheet1
	Table S3, Related to Figure 7. Patient information.
	Healthy subjects
	Date of collection	Sex	Age (years)	Ethnicity	Diagnosis	Location	Histological diagnosis	Clark level	TNM	Stage
	2019-01-15	F	52	Caucasian	normal donor	N/A	N/A	N/A	N/A	N/A
	2019-01-15	M	53	Caucasian	normal donor	N/A	N/A	N/A	N/A	N/A
	2019-01-15	F	51	Caucasian	normal donor	N/A	N/A	N/A	N/A	N/A
	2019-01-15	M	44	Caucasian	normal donor	N/A	N/A	N/A	N/A	N/A
	2019-01-15	F	41	Caucasian	normal donor	N/A	N/A	N/A	N/A	N/A
	2019-01-15	F	50	Caucasian	normal donor	N/A	N/A	N/A	N/A	N/A
	2019-01-15	M	45	Caucasian	normal donor	N/A	N/A	N/A	N/A	N/A
	2019-01-15	F	45	Caucasian	normal donor	N/A	N/A	N/A	N/A	N/A
	2019-01-15	M	50	Caucasian	normal donor	N/A	N/A	N/A	N/A	N/A
	2019-01-15	F	58	Caucasian	normal donor	N/A	N/A	N/A	N/A	N/A
	2019-01-17	M	70	Caucasian	normal donor	N/A	N/A	N/A	N/A	N/A
	2019-01-17	M	69	Caucasian	normal donor	N/A	N/A	N/A	N/A	N/A
	2019-01-17	F	41	Caucasian	normal donor	N/A	N/A	N/A	N/A	N/A
	2019-01-17	F	56	Caucasian	normal donor	N/A	N/A	N/A	N/A	N/A
	2019-01-17	F	58	Caucasian	normal donor	N/A	N/A	N/A	N/A	N/A
	2019-12-02	M	51	Caucasian	normal donor	N/A	N/A	N/A	N/A	N/A
	2019-12-02	M	53	Caucasian	normal donor	N/A	N/A	N/A	N/A	N/A
	2019-12-02	M	60	Caucasian	normal donor	N/A	N/A	N/A	N/A	N/A
	2019-12-02	M	58	Caucasian	normal donor	N/A	N/A	N/A	N/A	N/A
	2019-12-02	M	57	Caucasian	normal donor	N/A	N/A	N/A	N/A	N/A
	2019-12-02	M	66	Caucasian	normal donor	N/A	N/A	N/A	N/A	N/A
	2020-01-13	M	59	Caucasian	normal donor	N/A	N/A	N/A	N/A	N/A
	Patients with melanoma without metastasis
	Date of collection	Sex	Age (years)	Ethnicity	Patient diagnosis	Location	Histological diagnosis	Clark level	TNM	Stage
	2018-12-12	M	65	Caucasian	melanoma	neck skin	pigmented nodular melanoma, epithelioid and spindle cell type	V	T4bN0M0	IIC
	2018-01-19	F	79	Caucasian	melanoma	forearm skin	poorly pigmented nodular melanoma, spindle cell type	III	T2aN0M0	IB
	2018-12-20	M	55	Caucasian	melanoma	skin of the back	pigmented melanoma	II	T1bN0M0	IA
	2019-01-11	F	67	Caucasian	melanoma	skin of the back	melanoma in situ	N/A	TisN0M0	0
	2019-01-17	F	59	Caucasian	melanoma	skin of the shin	melanoma	II	T1aN0M0	IA
	2019-01-23	F	82	Caucasian	melanoma	nasal cavity	pigmented melanoma, epithelioid cell type	N/A	T3N0M0	III
	2019-01-29	F	39	Caucasian	melanoma	skin of the back	pigmented melanoma, epithelioid cell type	II	T1aN0M0	IA
	2019-02-15	M	59	Caucasian	melanoma	skin of the back	melanoma	III	T1aN0M0	IA
	2019-03-29	F	77	Caucasian	melanoma	the skin of the first toe	melanoma	IV	T4bN0M0	IIC
	2019-04-19	F	73	Caucasian	melanoma	skin of the cheek	pigmented melanoma, epithelioid cell type	II	T1aN0M0	IA
	2019-04-26	F	80	Caucasian	melanoma	periauricular skin	melanoma, epithelioid cell type	II	T1aN0M0	IA
	2019-05-30	F	50	Caucasian	melanoma	mucosa of hard palate	pigmented melanoma, epithelioid cell type	N/A	T4aN0M0	IVA
	2019-07-30	M	68	Caucasian	melanoma	mucosa of gastroesophageal junction	pigmented melanoma, epithelioid cell type	N/A	T1bN0M0	IA
	2019-09-17	M	75	Caucasian	melanoma	skin of the shin	pigmented nodular melanoma, spindle cell type	IV	T4bN0M0	IIC
	Patients with melanoma with lung metastasis
	Date of collection	Sex	Age (years)	Ethnicity	Patient diagnosis	Location	Histological diagnosis	Clark's level of invasion	TNM	Stage
	2018-06-15	F	61	Caucasian	melanoma	CUP, lung mts	non-pigmented melanoma, spindle cell type	N/A	CUP	IV
	2018-02-27	F	49	Caucasian	melanoma	foot skin, lung mts	non-pigmented nodular melanoma, epithelioid cell type	IV	T4bN0M1b	IV
	2016-04-12	F	57	Caucasian	melanoma	lung and lymph nodes mts	non-pigmented melanoma, epithelioid cell type	N/A	recurrent	IV
	2013-11-06	F	47	Caucasian	melanoma	lung, bones and soft tissue mts	melanoma	N/A	recurrent	IV
	2013-11-06	F	51	Caucasian	melanoma	liver, lung and lymph nodes mts	pigmented nodular melanoma, epithelioid cell type	N/A	recurrent	IV
	2013-11-06	М	60	Caucasian	melanoma	lung, lymph nodes and soft tissue mts	melanoma (B-RAF negative)	N/A	recurrent	IV
	2017-09-12	F	78	Caucasian	melanoma	CUP, lung mts	non-pigmented melanoma epithelioid cell type	N/A	CUP	IV
	2018-03-30	F	63	Caucasian	melanoma	lung mts	non-pigmented melanoma, epithelioid cell type	N/A	recurrent	IV
